# Supplementary material for: A practical adaptive moving-mesh algorithm for solving unconfined seepage problem with Galerkin finite element method
Source: Sci Rep. 2019 May 6;9:6988. doi: 10.1038/s41598-019-43391-4 (PMC6502791; doi:10.1038/s41598-019-43391-4)
Supplement: Supplementary file 1 — Dataset 1 [file 41598_2019_43391_MOESM1_ESM.xlsx]

## Sheet: figure_5
x	h
0	24
0.25	23.9559
0.5	23.892
0.75	23.8241
1	23.7505
1.25	23.6725
1.5	23.5906
1.75	23.505
2	23.416
2.25	23.3237
2.5	23.2283
2.75	23.1299
3	23.0286
3.25	22.9244
3.5	22.8174
3.75	22.7077
4	22.5953
4.25	22.4801
4.5	22.3623
4.75	22.2419
5	22.1187
5.25	21.993
5.5	21.8645
5.75	21.7334
6	21.5997
6.25	21.4632
6.5	21.324
6.75	21.1821
7	21.0374
7.25	20.89
7.5	20.7396
7.75	20.5864
8	20.4303
8.25	20.2712
8.5	20.109
8.75	19.9437
9	19.7753
9.25	19.6035
9.5	19.4284
9.75	19.2499
10	19.0678
10.25	18.8821
10.5	18.6926
10.75	18.4991
11	18.3015
11.25	18.0996
11.5	17.8933
11.75	17.6823
12	17.4664
12.25	17.2452
12.5	17.0185
12.75	16.7858
13	16.5468
13.25	16.301
13.5	16.0476
13.75	15.7861
14	15.5155
14.25	15.2346
14.5	14.9419
14.75	14.6356
15	14.3126
15.25	13.9688
15.5	13.5969
15.75	13.1839
16	12.5221

## Sheet: figure_6a
x	Initial free surface	Final free surface
0	24	24
0.25	23.817	23.9559
0.5	23.6326	23.892
0.75	23.4467	23.8241
1	23.2594	23.7505
1.25	23.0705	23.6725
1.5	22.8801	23.5906
1.75	22.6881	23.505
2	22.4944	23.416
2.25	22.2991	23.3237
2.5	22.102	23.2283
2.75	21.9032	23.1299
3	21.7025	23.0286
3.25	21.5	22.9244
3.5	21.2955	22.8174
3.75	21.0891	22.7077
4	20.8806	22.5953
4.25	20.67	22.4801
4.5	20.4573	22.3623
4.75	20.2423	22.2419
5	20.025	22.1187
5.25	19.8053	21.993
5.5	19.5832	21.8645
5.75	19.3585	21.7334
6	19.1311	21.5997
6.25	18.9011	21.4632
6.5	18.6682	21.324
6.75	18.4323	21.1821
7	18.1934	21.0374
7.25	17.9513	20.89
7.5	17.7059	20.7396
7.75	17.4571	20.5864
8	17.2047	20.4303
8.25	16.9485	20.2712
8.5	16.6883	20.109
8.75	16.4241	19.9437
9	16.1555	19.7753
9.25	15.8824	19.6035
9.5	15.6045	19.4284
9.75	15.3216	19.2499
10	15.0333	19.0678
10.25	14.7394	18.8821
10.5	14.4395	18.6926
10.75	14.1333	18.4991
11	13.8203	18.3015
11.25	13.5	18.0996
11.5	13.1719	17.8933
11.75	12.8355	17.6823
12	12.49	17.4664
12.25	12.1347	17.2452
12.5	11.7686	17.0185
12.75	11.3908	16.7858
13	11	16.5468
13.25	10.5948	16.301
13.5	10.1735	16.0476
13.75	9.73396	15.7861
14	9.27362	15.5155
14.25	8.7892	15.2346
14.5	8.27647	14.9419
14.75	7.72981	14.6356
15	7.14143	14.3126
15.25	6.5	13.9688
15.5	5.78792	13.5969
15.75	4.97494	13.1839
16	4	12.5221

## Sheet: figure_7
Number of iterations	Relative error
	8*16	16*32	32*64	64*128	128*256
1	1	1	1	1	1
2	0.219464	0.276532	0.282173	0.266656	0.252532
3	0.25705	0.326613	0.360378	0.37067	0.372001
4	0.206913	0.294407	0.34599	0.371647	0.382739
5	0.169608	0.266436	0.328064	0.363575	0.382574
6	0.132039	0.238692	0.309132	0.352653	0.37832
7	0.101393	0.214214	0.291164	0.341027	0.372195
8	0.0746342	0.191411	0.274189	0.329432	0.365213
9	0.0547042	0.170868	0.258319	0.318187	0.357911
10	0.0387272	0.151788	0.243455	0.3074	0.350575
11	0.0274042	0.134386	0.229516	0.297105	0.343356
12	0.0190109	0.118212	0.216393	0.287282	0.33633
13	0.0131541	0.103464	0.204018	0.277907	0.329532
14	0.00904844	0.0899103	0.192312	0.268945	0.322971
15	0.00617584	0.0776502	0.181231	0.260363	0.316644
16	0.00423807	0.0665666	0.1707	0.252127	0.310542
17	0.00286784	0.0567292	0.160688	0.244216	0.304653
18	0.00196896	0.0480236	0.151154	0.236599	0.298962
19	0.0013245	0.0404733	0.142065	0.229254	0.293458
20	0.000911065	0.0339263	0.133391	0.222166	0.288124
21	0.000610034	0.0283385	0.12512	0.215316	0.282951
22	0.00042073	0.0235683	0.117215	0.208687	0.277926
23	0.000280551	0.0195567	0.109674	0.202267	0.273041
24	0.000194117	0.0161737	0.10248	0.196044	0.268284
25	0.00012891	0.0133591	0.0956155	0.190009	0.263649
26	8.9532e-05	0.0110062	0.0890719	0.184153	0.259127
27	5.91962e-05	0.00906302	0.0828523	0.178466	0.254712
28	4.12941e-05	0.0074483	0.0769426	0.17294	0.250398
29	2.7169e-05	0.00612111	0.0713352	0.167568	0.24618
30	1.90494e-05	0.00502269	0.066025	0.162348	0.242051
31	1.24633e-05	0.00412255	0.0610077	0.157268	0.238008
32	8.79059e-06	0.00337955	0.056278	0.152328	0.234048
33	5.71415e-06	0.00277175	0.0518369	0.14752	0.230165
34	4.05838e-06	0.00227092	0.0476714	0.14284	0.226357
35	2.61818e-06	0.00186165	0.0437744	0.138285	0.222621
36	1.8747e-06	0.00152478	0.0401377	0.133849	0.218953
37	1.19876e-06	0.00124964	0.0367528	0.12953	0.215351
38	8.66573e-07	0.00102334	0.0336099	0.125325	0.211814
39	5.4839e-07	0.000838564	0.0306988	0.121227	0.208338
40	4.00891e-07	0.000686653	0.0280084	0.117239	0.204922
41	2.50616e-07	0.000562624	0.0255276	0.113353	0.201563
42	1.85632e-07	0.000460687	0.0232445	0.109567	0.198261
43	1.14394e-07	0.000377461	0.0211476	0.105882	0.195013
44	8.60509e-08	0.000309071	0.0192248	0.102291	0.191819
45	5.21398e-08	0.000253233	0.0174646	0.0987926	0.188677
46	3.99399e-08	0.000207353	0.015856	0.0953881	0.185585
47	2.3724e-08	0.000169893	0.0143887	0.092072	0.182542
48	1.85649e-08	0.000139114	0.013051	0.0888425	0.179548
49	1.07723e-08	0.000113983	0.0118326	0.0856984	0.176601
50	8.64391e-09	9.33347e-05	0.0107239	0.0826397	0.173699
51	4.87909e-09	7.64745e-05	0.00971588	0.0796627	0.170844
52	4.03243e-09	6.2622e-05	0.0088001	0.0767657	0.168033
53	2.2032e-09	5.13105e-05	0.00796868	0.0739474	0.165265
54	1.8853e-09	4.20167e-05	0.00721425	0.071208	0.16254
55	9.91206e-10	3.44276e-05	0.00653006	0.0685455	0.159858
56	8.8366e-10	2.8192e-05	0.00590981	0.0659579	0.157216
57	4.43913e-10	2.31003e-05	0.00534778	0.063444	0.154614
58	4.15368e-10	1.89164e-05	0.00483864	0.0610027	0.152053
59	1.97684e-10	1.55001e-05	0.00437756	0.0586329	0.149531
60	1.95863e-10	1.26928e-05	0.0039601	0.0563351	0.147047
61	8.74137e-11	1.04006e-05	0.00358223	0.0541069	0.144601
62	9.26956e-11	8.51694e-06	0.00324023	0.0519471	0.142192
63	3.83098e-11	6.97894e-06	0.00293077	0.0498546	0.139821
64	4.40388e-11	5.71496e-06	0.00265076	0.0478283	0.137484
65	1.65906e-11	4.68299e-06	0.00239745	0.0458674	0.135184
66	2.10222e-11	3.83483e-06	0.0021683	0.0439706	0.132918
67	7.07102e-12	3.14239e-06	0.00196102	0.042137	0.130686
68	1.00799e-11	2.57325e-06	0.00177354	0.0403664	0.128488
69	2.95093e-12	2.10863e-06	0.00160398	0.0386568	0.126324
70	4.85705e-12	1.72671e-06	0.00145062	0.037007	0.124191
71	1.19316e-12	1.41495e-06	0.00131193	0.0354157	0.122091
72	2.35504e-12	1.15867e-06	0.00118649	0.0338819	0.120022
73	4.59486e-13	9.49477e-07	0.00107306	0.0324042	0.117985
74	1.14594e-12	7.77499e-07	0.000970476	0.0309815	0.115978
75	1.66783e-13	6.37131e-07	0.000877706	0.0296124	0.114
76	5.62678e-13	5.21724e-07	0.000793807	0.0282956	0.112053
77	5.04601e-14	4.27538e-07	0.000717936	0.0270299	0.110134
78	2.757e-13	3.50093e-07	0.000649321	0.025814	0.108244
79	1.26255e-14	2.86893e-07	0.00058727	0.0246463	0.106382
80	1.40186e-13	2.34923e-07	0.000531152	0.0235258	0.104547
81	4.16643e-15	1.92516e-07	0.000480402	0.0224514	0.10274
82	6.97351e-14	1.57641e-07	0.000434504	0.0214213	0.100959
83	8.71163e-15	1.29185e-07	0.000392996	0.0204341	0.0992044
84	4.27585e-14	1.05782e-07	0.000355455	0.0194885	0.0974758
85	1.27939e-14	8.66883e-08	0.000321504	0.018583	0.0957724
86	1.64132e-14	7.09832e-08	0.000290797	0.0177163	0.0940937
87	1.1363e-15	5.81713e-08	0.000263026	0.0168872	0.0924401
88	2.51248e-14	4.7632e-08	0.000237908	0.0160941	0.0908104
89	7.61741e-15	3.90352e-08	0.000215191	0.015336	0.0892042
90	1.1363e-15	3.19626e-08	0.000194644	0.0146114	0.0876218
91	5.51315e-15	2.61941e-08	0.00017606	0.0139191	0.0860624
92	7.15448e-16	2.1448e-08	0.000159252	0.0132579	0.0845255
93	8.58537e-15	1.75773e-08	0.000144049	0.0126265	0.0830108
94	3.61932e-15	1.43923e-08	0.000130298	0.0120239	0.0815185
95	4.08226e-15	1.17951e-08	0.000117861	0.0114487	0.0800478
96	2.23051e-15	9.65768e-09	0.000106611	0.0109	0.0785983
97	1.07738e-14	7.91496e-09	9.64354e-05	0.0103766	0.0771697
98	1.06475e-14	6.48064e-09	8.72314e-05	0.00987748	0.0757621
99	5.47107e-16	5.31126e-09	7.89064e-05	0.00940157	0.0743751
100	5.89192e-16	4.34872e-09	7.1376e-05	0.00894791	0.0730081
101	1.978e-15	3.56404e-09	6.45646e-05	0.00851553	0.0716609
102	7.23865e-15	2.91811e-09	5.84033e-05	0.00810351	0.0703333
103	6.73362e-16	2.39162e-09	5.28303e-05	0.00771095	0.0690255
104	4.5452e-15	1.95816e-09	4.77891e-05	0.00733698	0.0677366
105	5.47107e-16	1.60487e-09	4.32292e-05	0.00698079	0.0664666
106	3.57724e-15	1.31398e-09	3.91044e-05	0.00664156	0.0652152
107	3.70349e-15	1.07695e-09	3.53733e-05	0.00631853	0.0639823
108	2.94596e-16	8.81737e-10	3.19982e-05	0.00601096	0.0627678
109	2.10426e-16	7.22659e-10	2.89453e-05	0.00571815	0.0615713
110	2.06217e-15	5.91657e-10	2.61837e-05	0.00543941	0.0603926
111	5.97609e-15	4.84949e-10	2.36856e-05	0.00517408	0.0592314
112	5.47107e-16	3.97034e-10	2.14259e-05	0.00492156	0.0580876
113	1.38881e-15	3.2541e-10	1.93818e-05	0.00468123	0.0569611
114	4.67145e-15	2.66402e-10	1.75327e-05	0.00445252	0.0558519
115	1.38881e-15	2.18376e-10	1.58601e-05	0.0042349	0.0547595
116	7.15448e-16	1.78783e-10	1.4347e-05	0.00402782	0.0536837
117	1.14472e-14	1.46537e-10	1.29783e-05	0.0038308	0.0526245
118	4.75562e-15	1.19976e-10	1.17402e-05	0.00364336	0.0515815
119	2.23051e-15	9.8333e-11	1.06203e-05	0.00346503	0.0505548
120	7.99618e-16	8.05013e-11	9.60712e-06	0.00329539	0.0495443
121	3.74558e-15	6.59882e-11	8.69066e-06	0.00313401	0.0485497
122	5.63941e-15	5.40424e-11	7.86161e-06	0.00298051	0.0475709
123	1.09421e-15	4.42743e-11	7.11167e-06	0.00283449	0.0466076
124	6.64945e-15	3.62224e-11	6.43326e-06	0.0026956	0.0456598
125	2.73553e-15	2.96985e-11	5.81958e-06	0.0025635	0.0447272
126	5.13439e-15	2.43455e-11	5.26444e-06	0.0024379	0.0438098
127	3.36681e-15	1.99423e-11	4.76226e-06	0.00231845	0.0429073
128	8.87997e-15	1.63199e-11	4.30798e-06	0.00220485	0.04202
129	1.72549e-15	1.33589e-11	3.89704e-06	0.00209681	0.0411474
130	5.00813e-15	1.09694e-11	3.5253e-06	0.00199406	0.0402894
131	5.21856e-15	8.97974e-12	3.18903e-06	0.00189635	0.0394458
132	2.73553e-15	7.32106e-12	2.88483e-06	0.00180342	0.0386165
133	3.1143e-15	6.01688e-12	2.60965e-06	0.00171504	0.0378013
134	1.76758e-15	4.93388e-12	2.36072e-06	0.00163099	0.0370002
135	5.59732e-15	4.03032e-12	2.13553e-06	0.00155106	0.036213
136	7.23865e-15	3.30022e-12	1.93183e-06	0.00147505	0.0354395
137	8.92205e-15	2.70714e-12	1.74755e-06	0.00140277	0.0346797
138	1.51507e-15	2.24019e-12	1.58086e-06	0.00133403	0.0339334
139	1.4309e-15	1.81317e-12	1.43006e-06	0.00126865	0.0332006
140	6.94405e-15	1.47789e-12	1.29365e-06	0.00120649	0.0324809
141	2.73553e-15	1.20709e-12	1.17026e-06	0.00114737	0.0317742
142	6.81779e-15	1.00223e-12	1.05863e-06	0.00109115	0.0310805
143	3.36681e-15	8.11963e-13	9.57649e-07	0.00103768	0.0303995
144	7.15448e-16	6.80971e-13	8.66301e-07	0.00098684	0.0297311
145	1.76758e-15	5.76762e-13	7.83668e-07	0.00093849	0.0290752
146	3.36681e-16	4.39954e-13	7.08916e-07	0.000892511	0.0284316
147	9.38499e-15	3.64362e-13	6.41295e-07	0.000848786	0.0278002
148	4.04017e-15	3.11323e-13	5.80124e-07	0.000807205	0.0271808
149	2.60928e-15	2.59976e-13	5.24788e-07	0.000767663	0.0265733
150	5.26064e-15	2.09969e-13	4.74731e-07	0.00073006	0.0259777
151	1.09421e-15	1.59785e-13	4.29448e-07	0.000694299	0.0253937
152	2.23051e-15	1.31979e-13	3.88485e-07	0.000660293	0.0248211
153	2.52511e-16	1.18693e-13	3.51429e-07	0.000627953	0.0242598
154	3.74558e-15	9.487e-14	3.17907e-07	0.000597198	0.0237096
155	7.57533e-15	7.78836e-14	2.87583e-07	0.000567952	0.0231704
156	4.20851e-16	5.7655e-14	2.60152e-07	0.000540138	0.022642
157	6.01818e-15	5.87475e-14	2.35337e-07	0.000513688	0.0221243
158	3.78766e-15	4.06334e-14	2.12889e-07	0.000488534	0.0216172
159	4.12434e-15	8.14078e-15	1.92583e-07	0.000464614	0.0211204
160	6.01818e-15	3.27393e-14	1.74213e-07	0.000441865	0.0206338
161	8.83788e-16	2.14973e-15	1.57596e-07	0.000420231	0.0201573
162	6.90196e-15	6.94257e-15	1.42563e-07	0.000399657	0.0196906
163	4.5452e-15	3.06601e-15	1.28965e-07	0.000380092	0.0192338
164	7.95409e-15	1.30746e-14	1.16663e-07	0.000361485	0.0187865
165	4.33477e-15	3.02724e-14	1.05535e-07	0.000343789	0.0183486
166	8.41703e-16	1.06782e-14	9.54686e-08	0.000326961	0.0179201
167	2.2726e-15	2.3647e-14	8.63623e-08	0.000310957	0.0175007
168	4.79771e-15	1.7515e-14	7.81246e-08	0.000295736	0.0170903
169	7.32282e-15	1.67749e-14	7.06726e-08	0.000281262	0.0166889
170	3.45098e-15	8.56368e-15	6.39315e-08	0.000267496	0.0162961
171	2.73553e-15	2.15678e-14	5.78333e-08	0.000254405	0.0159118
172	3.32473e-15	1.48014e-14	5.23168e-08	0.000241955	0.0155359
173	4.62937e-15	4.12325e-15	4.73266e-08	0.000230114	0.0151683
174	1.01004e-15	2.14973e-15	4.28123e-08	0.000218853	0.0148088
175	5.47107e-15	5.14525e-15	3.87286e-08	0.000208144	0.0144572
176	3.74558e-15	1.10306e-14	3.50344e-08	0.000197959	0.0141134
177	2.90388e-15	7.68264e-15	3.16927e-08	0.000188273	0.0137772
178	4.04017e-15	2.99552e-15	2.86697e-08	0.000179061	0.0134486
179	4.33477e-15	4.58139e-15	2.5935e-08	0.0001703	0.0131273
180	4.5452e-15	1.36737e-14	2.34612e-08	0.000161968	0.0128133
181	1.30464e-15	1.55062e-14	2.12233e-08	0.000154044	0.0125064
182	4.12434e-15	1.09249e-14	1.91989e-08	0.000146507	0.0122064
183	1.76758e-15	9.55044e-15	1.73676e-08	0.00013934	0.0119132
184	2.10426e-16	8.63416e-15	1.5711e-08	0.000132523	0.0116267
185	3.1143e-15	1.51538e-14	1.42124e-08	0.00012604	0.0113468
186	2.39885e-15	3.20697e-15	1.28568e-08	0.000119875	0.0110733
187	2.44094e-15	7.43595e-15	1.16304e-08	0.000114011	0.0108061
188	6.18652e-15	1.23698e-14	1.0521e-08	0.000108434	0.010545
189	5.47107e-16	1.09249e-14	9.51744e-09	0.00010313	0.01029
190	1.85175e-15	7.50643e-15	8.60967e-09	9.80853e-05	0.0100409
191	5.63941e-15	1.21935e-14	7.78843e-09	9.32877e-05	0.00979758
192	2.35677e-15	5.85008e-15	7.04551e-09	8.87249e-05	0.00955993
193	4.62937e-15	1.40966e-14	6.37346e-09	8.43853e-05	0.00932783
194	3.36681e-16	3.13649e-15	5.76555e-09	8.0258e-05	0.00910116
195	1.4309e-15	1.22993e-14	5.21556e-09	7.63327e-05	0.00887982
196	7.99618e-15	9.16278e-15	4.71809e-09	7.25994e-05	0.00866367
197	3.45098e-15	8.56368e-15	4.26808e-09	6.90488e-05	0.00845262
198	4.29269e-15	3.45366e-15	3.86096e-09	6.56719e-05	0.00824655
199	3.78766e-15	1.0361e-14	3.49268e-09	6.24602e-05	0.00804536
200	5.89192e-16	1.21935e-14	3.15951e-09	5.94056e-05	0.00784893
201	2.56719e-15	1.52243e-14	2.85815e-09	5.65004e-05	0.00765716
202	4.62937e-15	3.20697e-15	2.58554e-09	5.37374e-05	0.00746997
203	8.08035e-15	1.37442e-14	2.33891e-09	5.11095e-05	0.00728727
204	4.12434e-15	7.6474e-15	2.11581e-09	4.86101e-05	0.00710892
205	2.44094e-15	1.16649e-14	1.91398e-09	4.6233e-05	0.00693483
206	1.26255e-15	1.92771e-14	1.7314e-09	4.39722e-05	0.00676492
207	1.38881e-15	2.99552e-15	1.56628e-09	4.1822e-05	0.00659908
208	7.57533e-16	9.72664e-15	1.41689e-09	3.97769e-05	0.00643721
209	6.14443e-15	1.71626e-14	1.28172e-09	3.78319e-05	0.00627924
210	5.80775e-15	2.82284e-14	1.15945e-09	3.5982e-05	0.00612508
211	1.26255e-15	1.07839e-14	1.04885e-09	3.42225e-05	0.00597462
212	7.15448e-16	3.84132e-15	9.48825e-10	3.25491e-05	0.0058278
213	1.26255e-16	3.59463e-15	8.58283e-10	3.09576e-05	0.00568452
214	5.47107e-15	4.58139e-16	7.76398e-10	2.94439e-05	0.00554471
215	1.30464e-15	1.19469e-14	7.02358e-10	2.80042e-05	0.00540828
216	1.23309e-14	4.01753e-15	6.354e-10	2.66349e-05	0.00527516
217	4.20851e-17	2.81932e-16	5.74769e-10	2.53326e-05	0.00514527
218	2.10426e-16	7.6474e-15	5.19997e-10	2.4094e-05	0.00501853
219	5.47107e-16	2.99552e-15	4.70351e-10	2.29159e-05	0.00489487
220	1.26255e-16	1.23345e-14	4.25495e-10	2.17955e-05	0.00477422
221	4.20851e-16	1.36384e-14	3.84888e-10	2.07298e-05	0.00465651
222	2.48302e-15	4.36994e-15	3.48168e-10	1.97163e-05	0.00454166
223	3.57724e-15	1.30393e-15	3.14975e-10	1.87523e-05	0.00442962
224	3.78766e-15	8.14078e-15	2.84999e-10	1.78354e-05	0.00432031
225	5.93401e-15	1.63168e-14	2.57729e-10	1.69634e-05	0.00421367
226	3.03013e-15	4.40518e-15	2.33168e-10	1.61341e-05	0.00410964
227	4.62937e-16	1.00438e-14	2.10939e-10	1.53452e-05	0.00400815
228	3.28264e-15	1.19469e-14	1.90819e-10	1.4595e-05	0.00390914
229	3.03013e-15	2.18497e-15	1.72629e-10	1.38814e-05	0.00381256
230	2.02009e-15	5.85008e-15	1.56117e-10	1.32027e-05	0.00371835
231	2.90388e-15	4.36994e-15	1.41247e-10	1.25573e-05	0.00362644
232	1.38881e-15	4.40518e-15	1.278e-10	1.19433e-05	0.00353679
233	1.64132e-15	5.67388e-15	1.15592e-10	1.13594e-05	0.00344934
234	8.41703e-17	1.34975e-14	1.04584e-10	1.08041e-05	0.00336404
235	1.978e-15	6.69588e-15	9.46028e-11	1.02758e-05	0.00328083
236	7.11239e-15	1.65635e-15	8.55424e-11	9.77347e-06	0.00319967
237	4.62937e-15	3.59463e-15	7.73697e-11	9.29565e-06	0.00312051
238	6.69154e-15	1.40966e-15	6.99973e-11	8.84119e-06	0.00304329
239	1.26255e-16	6.90733e-15	6.33325e-11	8.40896e-06	0.00296797
240	6.2286e-15	1.09249e-15	5.73222e-11	7.99785e-06	0.00289451
241	6.73362e-16	1.32508e-14	5.18627e-11	7.60685e-06	0.00282286
242	2.69345e-15	3.59463e-15	4.6912e-11	7.23496e-06	0.00275297
243	3.36681e-16	8.84561e-15	4.2412e-11	6.88126e-06	0.00268481
244	9.67958e-15	1.17354e-14	3.83452e-11	6.54484e-06	0.00261832
245	7.15448e-16	1.32155e-14	3.46967e-11	6.22488e-06	0.00255348
246	1.38881e-15	1.459e-14	3.14502e-11	5.92056e-06	0.00249024
247	4.71354e-15	7.43595e-15	2.83945e-11	5.63111e-06	0.00242855
248	5.63941e-15	2.18497e-15	2.56894e-11	5.35582e-06	0.00236839
249	1.82229e-14	8.95133e-15	2.32514e-11	5.09399e-06	0.00230972
250	5.76567e-15	1.79731e-15	2.09997e-11	4.84496e-06	0.0022525
251	2.10426e-15	2.78408e-15	1.9034e-11	4.6081e-06	0.00219669
252	9.55333e-15	5.63863e-16	1.71901e-11	4.38282e-06	0.00214226
253	3.07222e-15	5.1805e-15	1.55444e-11	4.16856e-06	0.00208917
254	2.77762e-15	1.12773e-15	1.40819e-11	3.96477e-06	0.0020374
255	3.956e-15	1.05724e-15	1.27463e-11	3.77095e-06	0.0019869
256	2.77762e-15	3.98229e-15	1.14854e-11	3.5866e-06	0.00193766
257	1.68341e-16	3.03077e-15	1.04483e-11	3.41126e-06	0.00188963
258	3.4089e-15	1.39204e-14	9.44878e-12	3.24449e-06	0.0018428
259	7.15448e-16	1.18764e-14	8.52058e-12	3.08588e-06	0.00179712
260	7.40699e-15	2.43166e-15	7.71431e-12	2.93502e-06	0.00175257
261	2.18843e-15	3.66511e-15	6.99769e-12	2.79154e-06	0.00170913
262	8.16452e-15	3.62987e-15	6.31439e-12	2.65507e-06	0.00166676
263	2.44094e-15	1.2546e-14	5.73976e-12	2.52528e-06	0.00162544
264	2.90388e-15	1.37442e-14	5.17136e-12	2.40182e-06	0.00158514
265	2.23051e-15	7.11878e-15	4.70061e-12	2.28441e-06	0.00154584
266	1.978e-15	7.89409e-15	4.24311e-12	2.17273e-06	0.00150752
267	1.4309e-15	2.18497e-15	3.80455e-12	2.06652e-06	0.00147014
268	2.56719e-15	3.77084e-15	3.46216e-12	1.96549e-06	0.00143369
269	1.38881e-15	1.13478e-14	3.13956e-12	1.86941e-06	0.00139815
270	5.0923e-15	3.84132e-15	2.84591e-12	1.77802e-06	0.00136348
271	6.14443e-15	1.7656e-14	2.564e-12	1.6911e-06	0.00132968
272	5.47107e-16	7.2245e-15	2.30684e-12	1.60843e-06	0.00129671
273	3.45098e-15	1.31098e-14	2.07999e-12	1.5298e-06	0.00126456
274	2.52511e-16	1.34622e-14	1.90563e-12	1.45501e-06	0.0012332
275	3.24056e-15	1.83256e-15	1.70541e-12	1.38388e-06	0.00120263
276	3.28264e-15	8.45795e-16	1.57912e-12	1.31623e-06	0.00117281
277	2.10426e-16	9.93809e-15	1.41723e-12	1.25189e-06	0.00114373
278	2.52511e-16	1.79731e-15	1.27134e-12	1.19069e-06	0.00111537
279	3.15639e-15	1.39909e-14	1.16432e-12	1.13248e-06	0.00108771
280	5.00813e-15	8.63416e-15	1.0171e-12	1.07712e-06	0.00106074
281	5.0923e-15	3.13649e-15	9.39248e-13	1.02446e-06	0.00103444
282	5.47107e-16	7.89409e-15	8.72204e-13	9.74381e-07	0.0010088
283	1.59924e-15	1.65635e-14	7.8739e-13	9.26748e-07	0.000983783
284	4.20851e-16	1.40966e-14	6.84837e-13	8.81444e-07	0.000959391
285	9.97418e-15	6.34346e-16	5.65778e-13	8.38354e-07	0.000935603
286	3.66141e-15	2.39642e-15	5.76289e-13	7.97371e-07	0.000912406
287	8.41703e-17	4.79284e-15	5.15028e-13	7.58391e-07	0.000889784
288	5.47107e-16	1.18059e-14	4.78374e-13	7.21317e-07	0.000867724
289	2.94596e-15	7.61216e-15	4.51929e-13	6.86055e-07	0.00084621
290	3.45098e-15	8.10554e-16	4.00547e-13	6.52517e-07	0.00082523
291	2.94596e-15	1.89247e-14	3.16577e-13	6.20618e-07	0.000804771
292	1.59924e-15	3.48891e-15	3.16817e-13	5.90279e-07	0.000784819
293	4.58728e-15	2.81932e-15	2.72302e-13	5.61423e-07	0.000765361
294	3.24056e-15	2.96028e-15	2.6149e-13	5.33978e-07	0.000746387
295	7.57533e-16	7.85885e-15	2.3619e-13	5.07874e-07	0.000727883
296	1.55715e-15	4.54615e-15	2.09505e-13	4.83047e-07	0.000709838
297	2.44094e-15	4.93381e-16	1.90078e-13	4.59433e-07	0.000692241
298	1.93592e-15	2.36118e-15	1.71796e-13	4.36973e-07	0.00067508
299	6.14443e-15	1.20878e-14	1.47912e-13	4.15612e-07	0.000658345
300	1.64132e-15	1.69159e-15	1.40082e-13	3.95295e-07	0.000642025
301	1.01004e-15	1.21583e-14	1.11258e-13	3.75971e-07	0.00062611
302	5.13439e-15	1.7656e-14	6.49658e-14	3.57591e-07	0.000610589
303	4.5452e-15	2.57263e-15	9.78553e-14	3.4011e-07	0.000595454
304	3.4089e-15	5.07477e-15	9.92408e-14	3.23484e-07	0.000580694
305	2.52511e-16	8.6694e-15	8.61693e-14	3.07671e-07	0.0005663
306	5.76567e-15	1.06782e-14	8.9392e-14	2.9263e-07	0.000552263
307	8.87997e-15	2.36118e-15	5.19245e-14	2.78325e-07	0.000538575
308	3.45098e-15	5.74436e-15	2.86127e-14	2.64719e-07	0.000525226
309	3.70349e-15	1.26869e-15	1.01078e-13	2.51778e-07	0.000512208
310	5.00813e-15	1.39909e-14	5.71952e-14	2.3947e-07	0.000499512
311	7.99618e-15	4.68711e-15	3.48171e-14	2.27763e-07	0.000487132
312	5.26064e-15	7.15402e-15	2.17456e-14	2.16629e-07	0.000475059
313	3.78766e-15	3.34794e-15	6.44538e-15	2.06039e-07	0.000463285
314	4.2506e-15	3.27746e-15	2.32214e-14	1.95967e-07	0.000451803
315	1.47298e-15	9.86761e-16	3.12029e-14	1.86387e-07	0.000440606
316	3.32473e-15	9.55044e-15	3.88229e-14	1.77276e-07	0.000429687
317	2.52511e-15	9.93809e-15	3.54195e-14	1.68609e-07	0.000419038
318	8.29077e-15	1.26517e-14	2.01795e-14	1.60367e-07	0.000408654
319	7.15448e-16	7.89409e-15	1.38244e-14	1.52528e-07	0.000398527
320	1.04371e-14	2.01229e-14	5.19546e-14	1.45071e-07	0.000388651
321	1.93592e-15	1.90656e-14	3.90638e-14	1.37979e-07	0.00037902
322	5.89192e-15	1.2546e-14	1.43063e-14	1.31234e-07	0.000369628
323	3.24056e-15	1.07134e-14	1.92458e-14	1.24819e-07	0.000360469
324	4.12434e-15	9.65616e-15	1.90048e-14	1.18717e-07	0.000351537
325	3.36681e-15	2.4669e-15	1.18065e-14	1.12914e-07	0.000342826
326	2.77762e-15	5.07477e-15	1.63243e-14	1.07394e-07	0.000334332
327	2.10426e-15	5.67388e-15	8.46332e-15	1.02144e-07	0.000326048
328	2.02009e-15	1.51538e-14	9.03558e-17	9.71506e-08	0.000317969
329	3.57724e-15	1.34975e-14	3.47267e-14	9.24014e-08	0.000310091
330	2.44094e-15	8.10554e-16	2.48478e-14	8.78843e-08	0.000302408
331	9.67958e-16	4.89856e-15	9.54759e-15	8.35882e-08	0.000294916
332	2.23051e-15	2.57263e-15	1.04813e-14	7.95019e-08	0.000287609
333	4.41894e-15	9.55044e-15	8.43321e-15	7.56155e-08	0.000280484
334	4.33477e-15	2.81932e-14	1.59629e-15	7.1919e-08	0.000273535
335	1.17838e-15	1.19469e-14	3.2769e-14	6.84033e-08	0.000266758
336	4.20851e-17	1.55767e-14	7.68024e-15	6.50594e-08	0.000260149
337	5.89192e-15	5.56815e-15	2.64742e-14	6.18791e-08	0.000253705
338	7.3649e-15	7.2245e-15	3.01186e-15	5.8854e-08	0.00024742
339	8.41703e-17	1.82903e-14	2.79199e-14	5.59769e-08	0.00024129
340	7.15448e-16	3.98229e-15	9.33676e-15	5.32406e-08	0.000235313
341	2.2726e-15	3.20697e-14	4.13829e-14	5.06379e-08	0.000229484
342	2.44094e-15	8.59892e-15	8.85487e-15	4.81625e-08	0.000223799
343	6.60737e-15	1.25812e-14	8.85487e-15	4.5808e-08	0.000218255
344	2.60928e-15	3.9118e-15	1.1174e-14	4.35687e-08	0.000212849
345	5.76567e-15	6.34346e-15	1.93663e-14	4.14389e-08	0.000207577
346	1.09421e-15	2.81932e-15	1.60231e-14	3.94131e-08	0.000202435
347	2.69345e-15	2.60787e-15	2.25287e-14	3.74864e-08	0.000197421
348	5.00813e-15	5.63863e-16	1.59629e-14	3.56539e-08	0.000192531
349	4.37686e-15	1.83256e-15	6.86704e-15	3.39109e-08	0.000187762
350	6.31277e-16	3.94704e-15	2.73477e-14	3.22532e-08	0.000183112
351	5.47107e-15	7.2245e-15	1.37642e-14	3.06765e-08	0.000178576
352	2.44094e-15	1.05724e-15	1.45473e-14	2.91769e-08	0.000174153
353	7.99618e-15	5.49767e-15	2.02698e-14	2.77505e-08	0.00016984
354	9.67958e-16	1.14887e-14	1.43666e-14	2.6394e-08	0.000165633
355	7.95409e-15	4.22898e-15	7.71036e-15	2.51037e-08	0.000161531
356	2.81971e-15	7.04829e-17	1.71977e-14	2.38766e-08	0.000157531
357	4.46103e-15	1.08544e-14	3.97565e-15	2.27094e-08	0.000153629
358	1.59924e-15	5.88532e-15	1.14752e-14	2.15992e-08	0.000149825
359	2.10426e-15	1.42023e-14	2.24082e-14	2.05434e-08	0.000146114
360	5.00813e-15	1.63873e-14	2.40346e-14	1.95391e-08	0.000142495
361	1.4309e-15	1.56472e-14	2.34925e-15	1.85839e-08	0.000138967
362	8.54329e-15	5.07477e-15	1.07825e-14	1.76754e-08	0.000135525
363	3.07222e-15	1.97352e-15	1.45473e-14	1.68113e-08	0.000132169
364	2.10426e-15	7.2245e-15	1.95771e-15	1.59895e-08	0.000128896
365	7.91201e-15	1.23345e-15	1.59629e-14	1.52078e-08	0.000125704
366	5.63941e-15	8.63416e-15	1.04813e-14	1.44644e-08	0.000122591
367	5.47107e-16	5.28622e-16	7.2887e-15	1.37574e-08	0.000119555
368	1.26255e-16	1.24755e-14	1.84326e-14	1.30848e-08	0.000116595
369	4.41894e-15	2.97086e-14	2.43057e-14	1.24452e-08	0.000113708
370	3.53515e-15	1.07486e-14	2.71067e-15	1.18369e-08	0.000110892
371	3.61932e-15	1.23345e-15	4.90933e-15	1.12581e-08	0.000108146
372	3.82975e-15	5.00429e-15	1.28606e-14	1.07079e-08	0.000105468
373	3.66141e-15	1.81141e-14	1.92759e-14	1.01844e-08	0.000102857
374	6.35486e-15	9.93809e-15	1.23486e-15	9.68655e-09	0.00010031
375	6.35486e-15	1.17354e-14	6.02372e-16	9.21297e-09	9.78261e-05
376	4.20851e-17	1.42728e-14	7.83083e-15	8.76266e-09	9.54038e-05
377	5.34481e-15	3.52415e-16	3.59014e-14	8.3342e-09	9.30416e-05
378	3.74558e-15	1.33918e-15	9.93914e-15	7.92677e-09	9.07378e-05
379	3.45098e-15	2.044e-15	2.86428e-14	7.53925e-09	8.84912e-05
380	3.24056e-15	1.19469e-14	2.3613e-14	7.17078e-09	8.63002e-05
381	3.66141e-15	6.48443e-15	3.94855e-14	6.82019e-09	8.41634e-05
382	4.67145e-15	3.17173e-15	3.64134e-14	6.48681e-09	8.20796e-05
383	3.36681e-16	1.68102e-14	2.31311e-14	6.16964e-09	8.00474e-05
384	2.2726e-15	1.01495e-14	1.1174e-14	5.8681e-09	7.80655e-05
385	1.26255e-16	1.3286e-14	9.63795e-16	5.58125e-09	7.61327e-05
386	3.78766e-16	2.17792e-14	7.58989e-15	5.30837e-09	7.42478e-05
387	3.03013e-15	5.74436e-15	5.45147e-15	5.04892e-09	7.24095e-05
388	1.26255e-16	2.67835e-15	2.47876e-14	4.80215e-09	7.06168e-05
389	3.4089e-15	9.55044e-15	1.4216e-14	4.5674e-09	6.88685e-05
390	4.20851e-16	5.63863e-16	1.50292e-14	4.34407e-09	6.71635e-05
391	3.74558e-15	2.57263e-15	1.87639e-14	4.13175e-09	6.55007e-05
392	2.77762e-15	1.08191e-14	2.55104e-14	3.92968e-09	6.38791e-05
393	1.978e-15	6.83684e-15	9.45724e-15	3.73767e-09	6.22976e-05
394	2.2726e-15	2.01934e-14	7.7706e-15	3.55488e-09	6.07553e-05
395	9.59541e-15	1.40966e-16	8.85487e-15	3.38111e-09	5.92512e-05
396	5.76567e-15	8.0703e-15	4.06601e-15	3.21585e-09	5.77844e-05
397	5.89192e-15	7.61216e-15	9.93914e-15	3.05868e-09	5.63538e-05
398	2.94596e-16	4.15849e-15	3.13233e-15	2.90909e-09	5.49587e-05
399	2.94596e-15	2.81932e-15	1.271e-14	2.7669e-09	5.35982e-05
400	5.93401e-15	2.99552e-15	5.6623e-15	2.63168e-09	5.22713e-05
401	1.26676e-14	8.6694e-15	2.16854e-14	2.50301e-09	5.09773e-05
402	4.5452e-15	1.23345e-15	1.20474e-14	2.38061e-09	4.97153e-05
403	2.10426e-15	7.25974e-15	5.0539e-14	2.26434e-09	4.84846e-05
404	1.09421e-15	1.23698e-14	8.01155e-15	2.15353e-09	4.72844e-05
405	3.24056e-15	2.25545e-15	9.66807e-15	2.04834e-09	4.61139e-05
406	6.56528e-15	6.6254e-15	5.05992e-15	1.94821e-09	4.49723e-05
407	4.20851e-16	1.09249e-15	1.80109e-14	1.85294e-09	4.3859e-05
408	8.83788e-16	1.7515e-14	3.2257e-14	1.76228e-09	4.27733e-05
409	2.77762e-15	1.48719e-14	2.07818e-14	1.67622e-09	4.17145e-05
410	3.91392e-15	1.2264e-14	2.28901e-15	1.59429e-09	4.06819e-05
411	6.31277e-16	6.87209e-15	5.02981e-15	1.51634e-09	3.96749e-05
412	1.64132e-15	5.63863e-15	6.3249e-16	1.44219e-09	3.86927e-05
413	1.36777e-14	1.23345e-15	1.29209e-14	1.37164e-09	3.7735e-05
414	4.83979e-15	1.91009e-14	6.92728e-16	1.30468e-09	3.68009e-05
415	1.59924e-15	2.4669e-16	1.07523e-14	1.24089e-09	3.58899e-05
416	6.73362e-15	9.05706e-15	2.40949e-15	1.18014e-09	3.50015e-05
417	3.36681e-16	2.28365e-14	3.16245e-15	1.12252e-09	3.41351e-05
418	4.16643e-15	1.73388e-14	1.32823e-14	1.06757e-09	3.32902e-05
419	4.50311e-15	7.78836e-15	1.49991e-14	1.01546e-09	3.24661e-05
420	4.33477e-15	2.57263e-15	3.67447e-15	9.65745e-10	3.16625e-05
421	6.27069e-15	2.64311e-15	9.36688e-15	9.18654e-10	3.08788e-05
422	2.39885e-15	1.30393e-14	2.09023e-14	8.73692e-10	3.01144e-05
423	3.57724e-15	3.66511e-15	6.14419e-15	8.31014e-10	2.9369e-05
424	5.59732e-15	2.25545e-15	1.47581e-15	7.90393e-10	2.86421e-05
425	7.15448e-16	7.92933e-15	2.93355e-14	7.5176e-10	2.79331e-05
426	1.1363e-15	2.06163e-14	2.46671e-14	7.14965e-10	2.72417e-05
427	4.20851e-16	9.23326e-15	1.04813e-14	6.80087e-10	2.65674e-05
428	3.91392e-15	4.61663e-15	3.43352e-15	6.4683e-10	2.59098e-05
429	3.24056e-15	9.93809e-15	1.28908e-14	6.1518e-10	2.52685e-05
430	1.1363e-15	4.01753e-15	1.15655e-14	5.85092e-10	2.4643e-05
431	3.78766e-15	5.07477e-15	4.81897e-15	5.5641e-10	2.40331e-05
432	3.61932e-15	9.65616e-15	2.46972e-14	5.29283e-10	2.34382e-05
433	7.11239e-15	1.74798e-14	5.42135e-15	5.03415e-10	2.28581e-05
434	3.70349e-15	1.27222e-14	1.25595e-14	4.78801e-10	2.22923e-05
435	2.02009e-15	1.1383e-14	3.85518e-15	4.55361e-10	2.17406e-05
436	4.62937e-15	4.58139e-15	1.40353e-14	4.33097e-10	2.12025e-05
437	1.51507e-15	4.58139e-16	3.76482e-15	4.12018e-10	2.06777e-05
438	6.90196e-15	3.59463e-15	1.59629e-14	3.91835e-10	2.01659e-05
439	3.36681e-16	1.63873e-14	3.048e-14	3.72625e-10	1.96667e-05
440	6.5232e-15	1.76912e-14	5.5117e-15	3.54432e-10	1.918e-05
441	6.56528e-15	8.2465e-15	2.86428e-14	3.37024e-10	1.87053e-05
442	5.47107e-16	7.25974e-15	2.06011e-14	3.20729e-10	1.82423e-05
443	7.15448e-16	3.27746e-14	2.52996e-14	3.04989e-10	1.77908e-05
444	3.70349e-15	9.05706e-15	1.82519e-14	2.90078e-10	1.73504e-05
445	5.47107e-16	3.59463e-15	1.71676e-14	2.75893e-10	1.6921e-05
446	3.36681e-16	4.93381e-15	1.50593e-16	2.62511e-10	1.65022e-05
447	1.89383e-15	2.78408e-15	4.66838e-15	2.4952e-10	1.60938e-05
448	4.46103e-15	1.79731e-15	6.77668e-15	2.37411e-10	1.56954e-05
449	3.61932e-15	1.1524e-14	2.78898e-14	2.25808e-10	1.5307e-05
450	7.99618e-16	8.10554e-15	2.38539e-14	2.1469e-10	1.49281e-05
451	1.68341e-16	3.80608e-15	6.08396e-15	2.04271e-10	1.45586e-05
452	3.28264e-15	2.99552e-15	3.34316e-15	1.94315e-10	1.41983e-05
453	4.12434e-15	9.16278e-16	1.43063e-14	1.84704e-10	1.38469e-05
454	8.5012e-15	1.58587e-15	7.10799e-15	1.75701e-10	1.35042e-05
455	4.58728e-15	3.55939e-15	1.71977e-14	1.67129e-10	1.317e-05
456	2.52511e-16	2.57263e-15	4.3672e-15	1.58979e-10	1.2844e-05
457	7.15448e-15	2.18497e-15	1.40654e-14	1.51139e-10	1.25261e-05
458	6.77571e-15	3.20697e-15	3.14739e-14	1.43787e-10	1.22161e-05
459	2.90388e-15	8.49319e-15	9.81866e-15	1.36782e-10	1.19138e-05
460	6.06026e-15	1.022e-15	2.79802e-14	1.30075e-10	1.16189e-05
461	9.42707e-15	3.52415e-16	2.22878e-14	1.23699e-10	1.13313e-05
462	2.44094e-15	1.83256e-15	3.12631e-14	1.17625e-10	1.10509e-05
463	2.69345e-15	8.84561e-15	4.3672e-15	1.11979e-10	1.07774e-05
464	1.26255e-16	6.59015e-15	2.0059e-14	1.06427e-10	1.05107e-05
465	2.73553e-15	7.71788e-15	1.63845e-14	1.01222e-10	1.02505e-05
466	7.74367e-15	2.07925e-15	1.13246e-14	9.6345e-11	9.99683e-06
467	2.56719e-15	2.81932e-16	9.18617e-15	9.15793e-11	9.74942e-06
468	3.32473e-15	4.79284e-15	1.94566e-14	8.70608e-11	9.50813e-06
469	3.74558e-15	1.05724e-14	1.17463e-14	8.2888e-11	9.27281e-06
470	8.83788e-16	5.49767e-15	1.39449e-14	7.87668e-11	9.04332e-06
471	1.68341e-15	1.38499e-14	3.67447e-15	7.49604e-11	8.8195e-06
472	3.07222e-15	1.48014e-15	2.97572e-14	7.13791e-11	8.60123e-06
473	2.94596e-15	2.64311e-15	3.79494e-15	6.78218e-11	8.38836e-06
474	1.26255e-16	1.62111e-15	6.26467e-15	6.44682e-11	8.18075e-06
475	1.76758e-15	1.26869e-14	3.12631e-14	6.12973e-11	7.97829e-06
476	7.57533e-15	1.48014e-15	2.02096e-14	5.83756e-11	7.78083e-06
477	2.10426e-15	2.81932e-15	3.01487e-14	5.54646e-11	7.58827e-06
478	8.41703e-17	1.17002e-14	3.09017e-14	5.27215e-11	7.40047e-06
479	4.12434e-15	7.85885e-15	2.87331e-14	5.01496e-11	7.21731e-06
480	5.72358e-15	1.06077e-14	1.49087e-14	4.77609e-11	7.0387e-06
481	2.10426e-15	9.05706e-15	6.23455e-15	4.542e-11	6.8645e-06
482	2.23051e-15	1.07134e-14	1.00897e-14	4.32147e-11	6.69461e-06
483	4.67145e-15	2.04048e-14	2.65646e-14	4.10252e-11	6.52893e-06
484	6.2286e-15	7.96457e-15	1.45473e-14	3.90981e-11	6.36735e-06
485	1.68341e-16	6.73112e-15	3.02089e-14	3.71002e-11	6.20976e-06
486	3.70349e-15	9.47995e-15	2.71067e-15	3.53038e-11	6.05608e-06
487	1.26255e-16	1.12773e-14	1.11138e-14	3.35573e-11	5.9062e-06
488	4.79771e-15	1.23345e-15	2.71067e-15	3.20248e-11	5.76003e-06
489	4.33477e-15	6.48443e-15	7.7706e-15	3.04411e-11	5.61748e-06
490	1.59924e-15	1.26517e-14	1.4216e-14	2.88954e-11	5.47846e-06
491	7.86992e-15	1.38147e-14	3.37328e-14	2.75167e-11	5.34288e-06
492	4.08226e-15	5.67388e-15	2.1083e-16	2.6181e-11	5.21065e-06
493	2.52511e-15	1.1524e-14	2.1324e-14	2.48017e-11	5.08169e-06
494	4.67145e-15	1.30041e-14	5.27075e-15	2.3711e-11	4.95593e-06
495	4.62937e-16	2.044e-15	1.89446e-14	2.25132e-11	4.83328e-06
496	7.49116e-15	9.72664e-15	1.45473e-14	2.14574e-11	4.71366e-06
497	6.27069e-15	3.62987e-15	6.35502e-15	2.03082e-11	4.59701e-06
498	6.81779e-15	8.45795e-16	9.78854e-15	1.9349e-11	4.48324e-06
499	6.73362e-16	9.5152e-16	9.18617e-15	1.8454e-11	4.37229e-06
500	5.84984e-15	1.34975e-14	1.72881e-14	1.75645e-11	4.26408e-06
501	2.90388e-15	1.18764e-14	2.28901e-15	1.66179e-11	4.15856e-06
502	1.26255e-15	4.3347e-15	4.66838e-15	1.57846e-11	4.05564e-06
503	4.92396e-15	7.6474e-15	2.8703e-14	1.50461e-11	3.95527e-06
504	1.89383e-15	1.09249e-14	1.27402e-14	1.43123e-11	3.85739e-06
505	1.22047e-15	4.89856e-15	5.02981e-15	1.36332e-11	3.76192e-06
506	5.55524e-15	4.19373e-15	1.85229e-14	1.29775e-11	3.66882e-06
507	3.24056e-15	5.00429e-15	1.83723e-15	1.23432e-11	3.57803e-06
508	6.35486e-15	9.65616e-15	9.78854e-15	1.1756e-11	3.48948e-06
509	1.00163e-14	9.23326e-15	1.17764e-14	1.11878e-11	3.40312e-06
510	1.89383e-15	8.95133e-15	1.57821e-14	1.05197e-11	3.3189e-06
511	1.26255e-15	2.81932e-15	2.18661e-14	1.01537e-11	3.23677e-06
512	1.26255e-15	5.28622e-15	6.77668e-15	9.53988e-12	3.15666e-06
513	7.99618e-16	1.96295e-14	1.15053e-14	9.09455e-12	3.07854e-06
514	2.69345e-15	1.73036e-14	2.07818e-15	8.68609e-12	3.00235e-06
515	3.61932e-15	3.62987e-15	1.12945e-14	8.32557e-12	2.92805e-06
516	1.01004e-15	6.55491e-15	2.90042e-14	7.78341e-12	2.85559e-06
517	6.85988e-15	2.044e-15	2.62935e-14	7.45062e-12	2.78492e-06
518	7.99618e-16	1.25107e-14	2.81308e-14	7.07265e-12	2.716e-06
519	4.62937e-15	1.28984e-14	1.0421e-14	6.75768e-12	2.64879e-06
520	5.0923e-15	2.99552e-15	5.87313e-15	6.46808e-12	2.58323e-06
521	7.95409e-15	6.51967e-15	2.24082e-14	6.14951e-12	2.5193e-06
522	4.2506e-15	9.55044e-15	3.35822e-14	5.82299e-12	2.45696e-06
523	1.38881e-15	6.87209e-15	2.16854e-15	5.54965e-12	2.39615e-06
524	1.09421e-15	4.58139e-16	9.03558e-15	5.23658e-12	2.33685e-06
525	2.44094e-15	5.99105e-15	2.37335e-14	5.01715e-12	2.27902e-06
526	2.77762e-15	1.40966e-16	2.39142e-14	4.74566e-12	2.22262e-06
527	3.07222e-15	7.99981e-15	4.93945e-15	4.58448e-12	2.16762e-06
528	2.44094e-15	2.4669e-15	1.92759e-15	4.32292e-12	2.11397e-06
529	1.05213e-15	1.69864e-14	1.80712e-15	4.08757e-12	2.06166e-06
530	3.87183e-15	2.85456e-15	1.17463e-15	3.80538e-12	2.01064e-06
531	2.02009e-15	1.20878e-14	8.43321e-16	3.70283e-12	1.96088e-06
532	3.24056e-15	8.59892e-15	3.31305e-15	3.51506e-12	1.91235e-06
533	2.60928e-15	1.7515e-14	1.60231e-14	3.35616e-12	1.86503e-06
534	2.65136e-15	5.85008e-15	4.54791e-15	3.17904e-12	1.81887e-06
535	6.48111e-15	1.79731e-15	6.4755e-15	3.0404e-12	1.77386e-06
536	1.01004e-15	6.23774e-15	1.60833e-14	2.91208e-12	1.72996e-06
537	4.46103e-15	3.84132e-15	2.43961e-14	2.69365e-12	1.68715e-06
538	3.91392e-15	4.19373e-15	2.49081e-14	2.52403e-12	1.6454e-06
539	3.36681e-16	9.93809e-15	3.04198e-14	2.43649e-12	1.60468e-06
540	5.55524e-15	3.41842e-15	1.50292e-14	2.3616e-12	1.56496e-06
541	3.61932e-15	6.06153e-15	1.9818e-14	2.36298e-12	1.52624e-06
542	4.33477e-15	3.66511e-15	1.79206e-14	2.16476e-12	1.48847e-06
543	2.73553e-15	1.98409e-14	1.17463e-15	1.9753e-12	1.45163e-06
544	5.89192e-15	1.40966e-16	5.78277e-15	1.90245e-12	1.41571e-06
545	3.53515e-15	9.02182e-15	3.50882e-14	1.81208e-12	1.38067e-06
546	9.67958e-15	5.49767e-15	7.52965e-15	1.79195e-12	1.3465e-06
547	5.55524e-15	1.36384e-14	3.55399e-15	1.58812e-12	1.31318e-06
548	9.67958e-15	2.39642e-14	2.9215e-15	1.55576e-12	1.28068e-06
549	6.31277e-16	2.36118e-15	3.01186e-16	1.48162e-12	1.24899e-06
550	3.24056e-15	3.06601e-15	2.34624e-14	1.43213e-12	1.21808e-06
551	6.43903e-15	1.67749e-14	3.02089e-14	1.35325e-12	1.18794e-06
552	8.5012e-15	2.35413e-14	5.6623e-15	1.31882e-12	1.15854e-06
553	8.83788e-16	1.23345e-14	1.74989e-14	1.23639e-12	1.12987e-06
554	5.00813e-15	9.65616e-15	6.11407e-15	1.13929e-12	1.10191e-06
555	4.62937e-15	1.3286e-14	1.0662e-14	1.08703e-12	1.07464e-06
556	6.48111e-15	3.48891e-15	1.45473e-14	1.06685e-12	1.04804e-06
557	1.47298e-15	1.48014e-15	3.16848e-14	1.04948e-12	1.02211e-06
558	5.89192e-15	6.23774e-15	2.98174e-14	9.30083e-13	9.96811e-07
559	2.94596e-16	6.09677e-15	1.50292e-14	9.12686e-13	9.72143e-07
560	9.04831e-15	4.22898e-16	1.74688e-14	9.10356e-13	9.48085e-07
561	2.94596e-16	1.67749e-14	2.67152e-14	8.31103e-13	9.24622e-07
562	7.57533e-15	1.26869e-14	9.84878e-15	7.17693e-13	9.01741e-07
563	3.1143e-15	5.28622e-15	1.44569e-14	7.70863e-13	8.79425e-07
564	4.20851e-16	6.90733e-15	7.74048e-15	7.55452e-13	8.57662e-07
565	6.01818e-15	1.15592e-14	5.72253e-15	6.84885e-13	8.36437e-07
566	7.99618e-16	7.04829e-16	1.83121e-14	6.1633e-13	8.15738e-07
567	3.36681e-15	1.26869e-14	3.22871e-14	6.50436e-13	7.9555e-07
568	3.03013e-15	1.2546e-14	1.80712e-15	5.69144e-13	7.75863e-07
569	1.26255e-16	4.93381e-16	8.85487e-15	5.97345e-13	7.56662e-07
570	6.31277e-16	1.90304e-14	2.43358e-14	4.96221e-13	7.37937e-07
571	2.94596e-15	1.26517e-14	6.92728e-15	4.89892e-13	7.19675e-07
572	2.44094e-15	2.18497e-15	4.30696e-15	4.73713e-13	7.01865e-07
573	2.2726e-15	4.29946e-15	1.89446e-14	4.24171e-13	6.84496e-07
574	6.27069e-15	1.80436e-14	1.73483e-14	4.41647e-13	6.67556e-07
575	8.71163e-15	3.84132e-15	3.31606e-14	4.41673e-13	6.51036e-07
576	2.10426e-15	5.32146e-15	2.34624e-14	2.98527e-13	6.34925e-07
577	1.55715e-15	3.94704e-15	3.03294e-14	3.52491e-13	6.19213e-07
578	5.26064e-15	1.09601e-14	2.89138e-15	3.51697e-13	6.03889e-07
579	2.56719e-15	3.20697e-15	1.92759e-15	3.55669e-13	5.88944e-07
580	3.57724e-15	3.48891e-15	3.40942e-14	3.78679e-13	5.74369e-07
581	9.21665e-15	1.86075e-14	1.28606e-14	3.02128e-13	5.60155e-07
582	6.77571e-15	2.31889e-14	1.74989e-14	2.19248e-13	5.46293e-07
583	2.23051e-15	4.68711e-15	1.60532e-14	2.74431e-13	5.32774e-07
584	5.47107e-16	1.55062e-15	4.45755e-14	2.69241e-13	5.19589e-07
585	4.67145e-15	1.3286e-14	1.44569e-14	2.50573e-13	5.06731e-07
586	6.31277e-16	2.4669e-16	2.84922e-14	2.72445e-13	4.94191e-07
587	1.68341e-15	1.05724e-16	8.16214e-15	2.83195e-13	4.81961e-07
588	6.69154e-15	2.4669e-16	1.73784e-14	1.47966e-13	4.70034e-07
589	7.57533e-15	4.89856e-15	3.85518e-15	1.91974e-13	4.58402e-07
590	2.90388e-15	1.57882e-14	2.09324e-14	1.78099e-13	4.47058e-07
591	2.69345e-15	1.50833e-14	1.24992e-14	2.12204e-13	4.35994e-07
592	4.79771e-15	1.00438e-14	1.12945e-14	1.27736e-13	4.25205e-07
593	1.76758e-15	5.49767e-15	5.96348e-15	1.95205e-13	4.14682e-07
594	1.30464e-15	8.2465e-15	8.82475e-15	2.00792e-13	4.0442e-07
595	1.55715e-15	6.2025e-15	8.64404e-15	1.76616e-13	3.94412e-07
596	1.26255e-16	3.41842e-15	2.07818e-15	1.32184e-13	3.84651e-07
597	6.73362e-16	1.31098e-14	8.1019e-15	1.19104e-13	3.75132e-07
598	7.70158e-15	7.04829e-16	9.33676e-15	1.61973e-13	3.65849e-07
599	3.1143e-15	1.36384e-14	3.43653e-14	1.77437e-13	3.56795e-07
600	7.15448e-16	1.37794e-14	1.45473e-14	1.5681e-13	3.47965e-07
601	7.74367e-15	1.57529e-14	4.76476e-14	5.64537e-14	3.39354e-07
602	2.06217e-15	3.9118e-15	2.01795e-15	3.06629e-14	3.30956e-07
603	5.13439e-15	2.22021e-15	6.50562e-15	6.11935e-14	3.22766e-07
604	1.26255e-16	8.77512e-15	2.17757e-14	9.85027e-14	3.14779e-07
605	1.17838e-15	1.27574e-14	3.74374e-14	2.39107e-14	3.06989e-07
606	6.81779e-15	1.7515e-14	1.86434e-14	8.10264e-14	2.99392e-07
607	3.78766e-15	8.42271e-15	1.37642e-14	1.25459e-13	2.91983e-07
608	6.14443e-15	1.16649e-14	8.82475e-15	4.57561e-14	2.84757e-07
609	4.83979e-15	1.69159e-15	2.54201e-14	3.02658e-14	2.7771e-07
610	1.02267e-14	2.25545e-15	6.4755e-15	5.60565e-14	2.70838e-07
611	3.03013e-15	1.27222e-14	8.43321e-16	6.87401e-14	2.64135e-07
612	1.68341e-15	2.99552e-15	6.65621e-15	1.12749e-13	2.57599e-07
613	5.55524e-15	1.79731e-15	3.81e-14	8.26417e-14	2.51223e-07
614	7.15448e-16	7.25974e-15	8.61392e-15	5.01252e-14	2.45007e-07
615	1.09421e-15	2.18497e-15	3.27088e-14	1.08379e-13	2.38943e-07
616	5.89192e-16	1.98409e-14	3.86422e-14	1.43703e-13	2.3303e-07
617	4.62937e-16	6.30822e-15	9.69819e-15	6.9508e-14	2.27263e-07
618	2.56719e-15	1.63168e-14	1.65351e-14	5.40706e-14	2.21639e-07
619	4.08226e-15	1.09601e-14	3.91542e-16	7.66838e-14	2.16154e-07
620	4.08226e-15	8.56368e-15	1.71074e-14	1.28265e-13	2.10805e-07
621	3.24056e-15	7.40071e-16	1.18065e-14	1.11213e-13	2.05588e-07
622	3.4089e-15	1.53653e-14	9.397e-15	4.53324e-14	2.005e-07
623	3.956e-15	5.49767e-15	8.01155e-15	3.26489e-14	1.95539e-07
624	3.4089e-15	1.61406e-14	1.52701e-14	3.98512e-14	1.907e-07
625	3.1143e-15	6.16726e-15	1.30715e-14	3.58793e-14	1.85981e-07
626	6.01818e-15	1.29689e-14	4.90933e-15	6.04785e-14	1.81378e-07
627	4.08226e-15	4.68711e-15	5.57194e-15	2.1607e-14	1.76889e-07
628	2.18843e-15	1.99114e-14	2.22576e-14	5.76453e-14	1.72512e-07
629	3.24056e-15	1.34975e-14	3.46364e-15	4.69741e-14	1.68243e-07
630	3.36681e-16	8.6694e-15	1.09029e-14	2.93919e-15	1.64079e-07
631	1.26255e-16	2.18145e-14	4.09613e-15	1.17038e-14	1.60019e-07
632	5.80775e-15	1.03962e-14	1.37943e-14	2.79621e-14	1.56059e-07
633	5.26064e-15	5.14525e-15	1.46075e-14	1.20745e-14	1.52197e-07
634	7.78575e-15	3.62987e-15	1.17463e-14	2.19778e-15	1.48431e-07
635	6.35486e-15	1.05724e-15	1.80712e-15	1.13066e-14	1.44757e-07
636	3.57724e-15	1.8678e-15	1.81916e-14	1.09094e-14	1.41175e-07
637	5.0923e-15	1.7515e-14	2.42756e-14	3.26754e-14	1.37681e-07
638	3.82975e-15	3.03077e-15	2.68658e-14	1.44841e-14	1.34274e-07
639	1.55715e-15	1.09249e-14	2.83416e-14	1.36898e-14	1.30951e-07
640	5.30273e-15	1.92066e-14	7.83083e-15	1.52785e-14	1.2771e-07
641	4.79771e-15	2.41052e-14	2.52093e-14	6.32324e-14	1.2455e-07
642	8.83788e-16	4.58139e-16	7.22846e-16	1.40869e-14	1.21468e-07
643	5.47107e-16	8.81037e-16	2.00891e-14	2.95508e-14	1.18462e-07
644	2.86179e-15	3.52415e-17	1.30715e-14	2.99215e-15	1.1553e-07
645	1.68341e-16	3.52415e-17	4.09613e-15	4.10693e-14	1.12671e-07
646	1.30464e-15	1.87132e-14	3.55399e-15	3.39464e-14	1.09883e-07
647	7.74367e-15	2.61139e-14	6.26467e-15	5.53681e-14	1.07164e-07
648	6.35486e-15	9.83237e-15	4.6985e-15	1.77411e-15	1.04512e-07
649	1.26255e-16	2.36118e-15	1.98783e-14	8.89967e-14	1.01925e-07
650	6.48111e-15	1.46604e-14	1.21378e-14	3.87126e-14	9.94033e-08
651	4.20851e-17	9.93809e-15	1.31016e-14	6.93756e-15	9.69433e-08
652	3.19847e-15	2.53034e-14	2.98174e-14	8.22974e-14	9.45443e-08
653	2.73553e-15	1.40966e-16	4.75874e-15	2.31958e-14	9.22043e-08
654	1.33831e-14	7.25974e-15	1.33727e-14	1.4034e-15	8.99226e-08
655	2.56719e-15	1.24402e-14	1.67761e-14	4.46175e-14	8.76973e-08
656	2.35677e-15	2.57263e-15	8.43321e-16	1.49078e-14	8.55272e-08
657	1.06475e-14	6.06153e-15	6.65621e-15	4.41938e-14	8.34108e-08
658	3.57724e-15	1.58587e-15	2.61128e-14	6.16966e-14	8.13464e-08
659	3.36681e-15	1.91361e-14	5.02981e-15	9.71787e-15	7.93333e-08
660	2.23051e-15	1.9559e-14	2.13842e-14	2.43609e-14	7.73701e-08
661	1.4309e-15	3.24221e-15	3.37328e-15	6.80251e-14	7.54555e-08
662	6.01818e-15	1.19469e-14	7.10799e-15	2.48375e-14	7.3588e-08
663	2.69345e-15	1.00438e-14	7.19834e-15	4.73978e-14	7.17666e-08
664	1.68341e-16	7.2245e-15	1.53002e-14	6.96139e-14	6.99911e-08
665	5.47107e-16	3.59463e-15	9.03558e-15	4.70271e-14	6.82588e-08
666	9.51124e-15	3.59463e-15	2.01795e-15	4.58355e-14	6.65696e-08
667	2.77762e-15	1.05724e-15	4.87921e-15	4.85894e-14	6.49222e-08
668	1.1363e-15	6.09677e-15	3.79494e-15	3.36286e-15	6.33157e-08
669	3.956e-15	4.40518e-15	2.04806e-15	1.80588e-14	6.17486e-08
670	6.35486e-15	2.96028e-15	2.29805e-14	8.30918e-14	6.02208e-08
671	7.3649e-15	9.83237e-15	3.6323e-14	2.16335e-14	5.87305e-08
672	6.73362e-16	1.24755e-14	2.26191e-14	4.85894e-14	5.7277e-08
673	1.03529e-14	5.85008e-15	1.65652e-15	1.36898e-14	5.58595e-08
674	6.35486e-15	4.22898e-16	2.22275e-14	2.20042e-14	5.4477e-08
675	7.57533e-16	2.78408e-15	2.40949e-15	6.91108e-15	5.3129e-08
676	3.99809e-15	9.55044e-15	7.22846e-15	3.15103e-14	5.18142e-08
677	2.44094e-15	1.42728e-14	1.82519e-14	2.00448e-14	5.05321e-08
678	4.20851e-16	2.81932e-16	1.49689e-14	3.39464e-14	4.92814e-08
679	2.39885e-15	6.48443e-15	1.15053e-14	9.02677e-14	4.8062e-08
680	7.6595e-15	7.04829e-15	5.27075e-15	1.5305e-14	4.68723e-08
681	6.73362e-16	2.43166e-15	3.4034e-15	3.81301e-15	4.57126e-08
682	2.44094e-15	2.92504e-15	1.50593e-14	5.2932e-14	4.45813e-08
683	5.47107e-16	2.74883e-15	4.3672e-15	4.89866e-14	4.34781e-08
684	1.34672e-15	1.30393e-15	2.05108e-14	4.54119e-14	4.24025e-08
685	1.89383e-15	1.37442e-15	1.17463e-15	1.36898e-14	4.13527e-08
686	2.02009e-15	3.9118e-15	1.12644e-14	2.28251e-14	4.03291e-08
687	2.2726e-15	3.24221e-15	3.64435e-15	3.15368e-14	3.93315e-08
688	5.00813e-15	2.18497e-15	1.14451e-14	3.98512e-14	3.83583e-08
689	4.46103e-15	6.34346e-15	3.14137e-14	4.7742e-14	3.74087e-08
690	3.24056e-15	3.20697e-15	1.69568e-14	5.37793e-14	3.6483e-08
691	3.1143e-15	2.85456e-15	5.96348e-15	6.93756e-15	3.55803e-08
692	1.30464e-15	1.37794e-14	2.30407e-14	2.43874e-14	3.46998e-08
693	3.87183e-15	7.78836e-15	1.15957e-14	7.91199e-14	3.38412e-08
694	8.41703e-17	3.62987e-15	3.13836e-14	7.75841e-15	3.30035e-08
695	1.22047e-15	6.37871e-15	8.9151e-15	2.56848e-15	3.21867e-08
696	3.4089e-15	2.4669e-15	3.03897e-14	3.78918e-14	3.13902e-08
697	2.77762e-15	1.022e-14	3.07511e-14	4.97809e-15	3.06136e-08
698	7.07031e-15	5.39194e-15	2.90644e-14	6.54037e-15	2.98559e-08
699	4.12434e-15	3.94704e-15	1.18968e-14	5.13697e-14	2.9117e-08
700	5.47107e-16	1.40613e-14	9.99937e-15	1.01336e-13	2.83968e-08
701	3.36681e-16	1.31098e-14	1.47581e-15	1.40605e-14	2.76939e-08
702	2.23051e-15	2.31184e-14	4.75874e-15	6.92167e-14	2.70085e-08
703	7.07031e-15	2.22021e-14	9.81866e-15	3.94805e-14	2.63402e-08
704	3.36681e-16	3.80608e-15	8.9151e-15	6.28352e-14	2.56882e-08
705	3.36681e-15	1.01495e-14	8.43321e-16	7.00111e-14	2.50526e-08
706	8.41703e-15	9.76189e-15	1.52701e-14	5.77247e-14	2.44325e-08
707	9.97418e-15	2.57263e-15	1.46678e-14	4.58091e-14	2.38279e-08
708	8.41703e-17	2.18497e-15	4.18648e-15	5.53681e-14	2.32382e-08
709	2.52511e-15	6.06153e-15	8.61392e-15	1.68143e-14	2.26632e-08
710	4.62937e-16	8.56368e-15	1.25293e-14	8.12912e-15	2.21021e-08
711	5.89192e-16	3.41842e-15	1.53002e-14	5.13962e-14	2.15554e-08
712	1.26255e-16	2.22021e-15	1.47581e-15	1.85355e-16	2.1022e-08
713	4.20851e-16	1.19821e-15	2.20167e-14	8.9235e-15	2.05016e-08
714	2.77762e-15	1.44842e-14	2.17155e-14	6.36825e-14	1.99943e-08
715	8.41703e-17	5.21574e-15	1.4487e-14	1.13331e-14	1.94997e-08
716	2.98805e-15	4.58139e-16	9.99937e-15	5.7354e-14	1.9017e-08
717	5.34481e-15	4.08801e-15	9.57771e-15	8.3489e-14	1.85463e-08
718	3.19847e-15	1.69159e-15	2.48478e-14	3.36286e-15	1.80875e-08
719	1.30885e-14	2.41052e-14	6.98751e-15	4.14665e-14	1.76396e-08
720	4.46103e-15	9.86761e-16	4.31599e-14	2.43874e-14	1.72032e-08
721	2.60928e-15	1.85723e-14	4.03288e-14	9.32069e-15	1.67775e-08
722	1.05213e-15	1.30041e-14	6.59597e-15	7.00111e-14	1.63624e-08
723	3.91392e-15	9.37423e-15	5.63218e-15	1.60464e-14	1.59573e-08
724	2.90388e-15	2.06867e-14	5.72253e-15	4.93573e-14	1.55621e-08
725	1.26255e-16	4.01753e-15	2.77392e-14	6.32324e-14	1.51774e-08
726	4.08226e-15	3.59463e-15	4.2166e-16	3.27283e-14	1.48017e-08
727	2.90388e-15	9.5152e-16	1.50593e-16	2.79621e-14	1.44355e-08
728	1.01004e-15	7.11878e-15	1.31919e-14	6.96139e-14	1.40784e-08
729	6.31277e-15	3.59463e-15	2.52996e-15	8.8626e-14	1.37302e-08
730	3.28264e-15	7.04829e-15	1.62038e-14	1.37692e-15	1.339e-08
731	2.65136e-15	7.33022e-15	1.2198e-14	1.2101e-14	1.30589e-08
732	2.39885e-15	7.08353e-15	2.92452e-14	6.93756e-15	1.27358e-08
733	2.10426e-15	2.99552e-15	3.43352e-15	5.41235e-14	1.24203e-08
734	1.02688e-14	3.80608e-15	3.53291e-14	5.3488e-15	1.21132e-08
735	7.23865e-15	7.68264e-15	4.93945e-15	4.73978e-14	1.18133e-08
736	6.10235e-15	6.30822e-15	2.20167e-14	4.10428e-14	1.15208e-08
737	4.62937e-15	1.01495e-14	5.5117e-15	1.64701e-14	1.1236e-08
738	5.30273e-15	1.40966e-15	2.6926e-14	3.43171e-14	1.09578e-08
739	2.90388e-15	1.33213e-14	2.73477e-14	2.79356e-14	1.06867e-08
740	3.87183e-15	8.95133e-15	1.18065e-14	5.17934e-14	1.04221e-08
741	5.05022e-16	3.55939e-15	1.60833e-14	3.71239e-14	1.01642e-08
742	2.2726e-15	2.84046e-14	5.93336e-15	1.64436e-14	9.91245e-09
743	2.73553e-15	1.84313e-14	1.38546e-15	1.16773e-14	9.66724e-09
744	8.41703e-17	1.04315e-14	3.16245e-15	2.99215e-14	9.42815e-09
745	3.1143e-15	2.4669e-15	2.06915e-14	5.53151e-14	9.19473e-09
746	1.09421e-15	9.23326e-15	1.06319e-14	6.14318e-15	8.96735e-09
747	3.32473e-15	7.43595e-15	2.01795e-14	5.13962e-14	8.74546e-09
748	2.90388e-15	3.98229e-15	1.46376e-14	2.40167e-14	8.52894e-09
749	4.67145e-15	1.33213e-14	1.74989e-14	1.37692e-15	8.318e-09
750	9.55333e-15	4.12325e-15	1.85229e-14	2.6797e-14	8.11187e-09
751	2.39885e-15	9.72664e-15	4.15637e-15	4.55443e-15	7.9114e-09
752	2.60928e-15	2.85456e-15	1.3704e-14	4.46175e-14	7.71547e-09
753	7.07031e-15	2.18497e-15	4.93945e-15	1.45106e-14	7.52453e-09
754	1.34672e-15	1.01143e-14	1.17161e-14	7.19705e-14	7.33815e-09
755	3.24056e-15	1.57177e-14	1.015e-14	8.58721e-14	7.15684e-09
756	2.94596e-16	5.56815e-15	2.75585e-14	9.74435e-15	6.97966e-09
757	2.94596e-16	6.48443e-15	2.5902e-15	9.32069e-15	6.80701e-09
758	2.2726e-15	4.58139e-16	4.55996e-14	6.80516e-14	6.63846e-09
759	5.89192e-15	4.51091e-15	2.43057e-14	1.5252e-14	6.47429e-09
760	4.08226e-15	1.85723e-14	1.34028e-14	4.57296e-14	6.314e-09
761	2.60928e-15	2.00876e-15	6.53573e-15	4.144e-14	6.15772e-09
762	1.47298e-15	1.4449e-15	1.87639e-14	5.32232e-15	6.00543e-09
763	4.50311e-15	2.41052e-14	2.61128e-14	3.8236e-14	5.85684e-09
764	1.01004e-15	1.39909e-14	5.60206e-15	4.13076e-15	5.71173e-09
765	9.67958e-16	3.80608e-15	1.015e-14	4.22344e-14	5.57041e-09
766	1.09421e-15	1.05372e-14	7.07787e-15	1.36898e-14	5.43269e-09
767	1.19943e-14	7.08353e-15	5.87313e-15	9.46103e-14	5.29808e-09
768	3.53515e-15	2.00172e-14	7.2887e-15	1.7238e-14	5.16713e-09
769	6.01818e-15	2.0722e-14	1.36136e-14	2.1713e-15	5.03906e-09
770	6.90196e-15	2.57263e-15	2.35226e-14	2.00448e-14	4.91459e-09
771	6.69154e-15	7.11878e-15	6.08396e-15	4.26051e-14	4.79291e-09
772	2.94596e-16	4.01753e-15	2.96367e-14	1.56492e-14	4.67415e-09
773	2.39885e-15	1.79379e-14	3.38834e-14	7.39565e-14	4.55862e-09
774	7.28073e-15	7.08353e-15	2.68357e-14	7.3215e-14	4.44571e-09
775	2.23051e-15	2.4669e-15	3.01186e-15	1.5305e-14	4.33577e-09
776	6.14443e-15	8.28174e-15	2.12637e-14	5.53681e-14	4.22848e-09
777	2.02009e-15	1.1524e-14	7.52965e-15	8.0232e-15	4.12381e-09
778	7.57533e-16	8.77512e-15	2.93355e-14	8.22445e-14	4.02192e-09
779	6.43903e-15	3.34794e-15	2.85825e-14	3.10866e-14	3.9221e-09
780	2.73553e-15	1.55415e-14	1.14451e-14	4.26051e-14	3.82511e-09
781	8.92205e-15	3.52415e-17	1.77097e-14	6.51389e-15	3.73053e-09
782	4.92396e-15	1.40966e-16	3.67447e-15	1.96211e-14	3.63832e-09
783	5.76567e-15	1.90304e-14	3.62628e-14	5.05488e-14	3.54801e-09
784	1.09421e-15	3.03077e-15	6.92728e-15	2.83592e-14	3.46024e-09
785	5.47107e-16	1.52596e-14	1.18667e-14	1.72645e-14	3.37459e-09
786	2.52511e-16	9.05706e-15	8.85487e-15	4.58091e-15	3.29134e-09
787	2.52511e-16	7.47119e-15	2.65646e-14	7.15998e-14	3.20966e-09
788	1.55715e-15	1.40966e-15	9.03558e-16	6.20938e-14	3.13041e-09
789	8.83788e-16	3.3127e-15	8.34285e-15	1.80059e-15	3.053e-09
790	3.07222e-15	1.32508e-14	3.2257e-14	3.27018e-14	2.97724e-09
791	2.06217e-15	1.32508e-14	2.05108e-14	3.76005e-15	2.90364e-09
792	6.73362e-16	1.87485e-14	2.39744e-14	2.47846e-14	2.83174e-09
793	5.00813e-15	3.52415e-17	1.8794e-14	1.72909e-14	2.76178e-09
794	4.08226e-15	3.41842e-15	1.62038e-14	3.23047e-14	2.6934e-09
795	1.25835e-14	8.10554e-16	8.76451e-15	2.67175e-14	2.62652e-09
796	8.83788e-16	2.25545e-15	2.10228e-14	4.81392e-14	2.56186e-09
797	3.78766e-15	1.21583e-14	1.95168e-14	7.67368e-14	2.49851e-09
798	4.20851e-17	1.97352e-15	2.25287e-14	7.75841e-15	2.4367e-09
799	3.78766e-16	2.41404e-14	2.40346e-14	1.32396e-14	2.37624e-09
800	3.61932e-15	7.50643e-15	9.24641e-15	3.66737e-14	2.31752e-09
801	5.84984e-15	1.09249e-14	9.33676e-15	2.75384e-14	2.26011e-09
802	1.37198e-14	1.25812e-14	4.84909e-15	1.76352e-14	2.2044e-09
803	2.23051e-15	1.99467e-14	3.22269e-15	4.93837e-14	2.14946e-09
804	3.24056e-15	2.53386e-14	8.28261e-15	3.19339e-14	2.09621e-09
805	3.70349e-15	5.88532e-15	1.65652e-15	4.26051e-14	2.04446e-09
806	4.67145e-15	1.41671e-14	2.13842e-15	8.9235e-15	1.9939e-09
807	1.00163e-14	1.27222e-14	5.21052e-15	3.54822e-14	1.94434e-09
808	7.91201e-15	9.40947e-15	4.6985e-15	2.56848e-15	1.89654e-09
809	3.78766e-15	8.77512e-15	2.13842e-15	4.144e-14	1.84938e-09
810	1.05213e-15	2.99552e-15	2.11734e-14	5.37528e-15	1.80367e-09
811	5.47107e-16	4.93381e-16	4.81897e-16	4.66299e-14	1.75917e-09
812	3.15639e-15	8.81037e-16	9.03558e-15	5.33556e-14	1.71542e-09
813	7.99618e-16	1.2546e-14	1.66857e-14	6.32324e-14	1.673e-09
814	2.60928e-15	7.43595e-15	4.87921e-14	4.93837e-14	1.6316e-09
815	3.28264e-15	3.77084e-15	7.83083e-16	2.83328e-14	1.59141e-09
816	3.07222e-15	4.08801e-15	1.59327e-14	4.93837e-14	1.55174e-09
817	3.1143e-15	5.95581e-15	4.00577e-15	9.32069e-15	1.51344e-09
818	8.41703e-17	1.30393e-15	1.05415e-15	4.97545e-14	1.47619e-09
819	3.36681e-16	7.2245e-15	7.2887e-15	3.38934e-15	1.43952e-09
820	5.55524e-15	6.30822e-15	9.51748e-15	2.87564e-14	1.40398e-09
821	2.44094e-15	7.82361e-15	1.87639e-14	4.10693e-14	1.36907e-09
822	2.86179e-15	8.45795e-15	7.07787e-15	2.00183e-14	1.33519e-09
823	9.84792e-15	7.47119e-15	1.00897e-14	2.1607e-14	1.30233e-09
824	8.54329e-15	2.22021e-15	8.46332e-15	5.73275e-14	1.26986e-09
825	4.41894e-15	1.46604e-14	2.59321e-14	2.4811e-14	1.23859e-09
826	4.16643e-15	2.3929e-14	7.74048e-15	2.28251e-14	1.20783e-09
827	8.58537e-15	1.27222e-14	1.50593e-14	2.0442e-14	1.17813e-09
828	1.68341e-15	2.29774e-14	5.30087e-15	3.70974e-14	1.14887e-09
829	8.71163e-15	2.18497e-15	3.16245e-15	4.38231e-14	1.12052e-09
830	1.09842e-14	5.11001e-15	4.30696e-15	5.37528e-15	1.09274e-09
831	7.99618e-16	1.2546e-14	7.25858e-15	4.52795e-15	1.06571e-09
832	6.69154e-15	6.09677e-15	2.45768e-14	2.83592e-14	1.03932e-09
833	1.76758e-15	6.59015e-15	1.05415e-14	2.56848e-15	1.01378e-09
834	2.52511e-15	2.67835e-15	4.96957e-15	5.21376e-14	9.88714e-10
835	1.93592e-15	5.88532e-15	2.73176e-14	2.28251e-14	9.64137e-10
836	3.61932e-15	9.5152e-16	4.39731e-15	4.18372e-15	9.40344e-10
837	5.93401e-15	6.09677e-15	5.93336e-15	4.02219e-14	9.17153e-10
838	3.99809e-15	3.41842e-15	3.64435e-15	3.70444e-14	8.9402e-10
839	1.38881e-15	4.58139e-15	9.15605e-15	7.70545e-15	8.72024e-10
840	3.99809e-15	1.20173e-14	3.39738e-14	6.8846e-15	8.50618e-10
841	5.72358e-15	1.76912e-14	1.65953e-14	4.15724e-15	8.29422e-10
842	6.35486e-15	2.85456e-15	1.77097e-14	8.12912e-15	8.08724e-10
843	5.59732e-15	1.36032e-14	3.01788e-14	1.72645e-14	7.88982e-10
844	2.65136e-15	2.37175e-14	1.7258e-14	4.74243e-14	7.69238e-10
845	1.4309e-15	1.15592e-14	2.63538e-14	2.99215e-15	7.50247e-10
846	1.05213e-14	2.96028e-15	1.88844e-14	1.09094e-14	7.31764e-10
847	4.96605e-15	3.34794e-15	1.62038e-14	6.64364e-14	7.13571e-10
848	2.06217e-15	2.33651e-14	2.34624e-14	2.62144e-15	6.95978e-10
849	8.5012e-15	4.72236e-15	1.71676e-15	1.8509e-14	6.78759e-10
850	1.1363e-15	1.37794e-14	2.06915e-14	1.24717e-14	6.6207e-10
851	6.14443e-15	1.23345e-14	1.59629e-14	2.00448e-14	6.45462e-10
852	1.09421e-15	1.83256e-14	3.79494e-15	4.94102e-14	6.29817e-10
853	1.47298e-15	3.24221e-15	3.79494e-15	3.54557e-14	6.13901e-10
854	2.44094e-15	9.62092e-15	1.06319e-14	5.13167e-14	5.98662e-10
855	2.10426e-16	2.24136e-14	5.87313e-15	2.44668e-14	5.83846e-10
856	2.90388e-15	4.89856e-15	3.52388e-14	3.83154e-14	5.69681e-10
857	4.92396e-15	3.03077e-15	1.03307e-14	3.95335e-14	5.55336e-10
858	5.93401e-15	5.21574e-15	2.3372e-14	1.67878e-14	5.41794e-10
859	3.24056e-15	1.12068e-14	1.02704e-14	4.90395e-14	5.28383e-10
860	3.91392e-15	1.16297e-15	1.83723e-14	1.12272e-14	5.15184e-10
861	1.38881e-15	1.30393e-15	2.79501e-14	2.54995e-14	5.02563e-10
862	6.18652e-15	1.96295e-14	1.64749e-14	1.95681e-14	4.90186e-10
863	2.86179e-15	1.21231e-14	1.23486e-15	8.73814e-14	4.77858e-10
864	5.97609e-15	1.26517e-14	3.3281e-14	6.56685e-15	4.6624e-10
865	2.77762e-15	8.03505e-15	6.77668e-15	8.89702e-15	4.54656e-10
866	4.46103e-15	1.76207e-15	2.06011e-14	6.51389e-15	4.4322e-10
867	2.39885e-15	2.34708e-14	1.28606e-14	6.84223e-14	4.32317e-10
868	1.35093e-14	8.42271e-15	1.02704e-14	8.34625e-14	4.21521e-10
869	2.44094e-15	7.40071e-15	1.83422e-14	6.686e-14	4.112e-10
870	2.2726e-15	1.70569e-14	1.60833e-14	2.63733e-14	4.01044e-10
871	2.23051e-15	4.01753e-15	1.59629e-15	3.91098e-14	3.91284e-10
872	8.83788e-16	3.41842e-15	1.57821e-14	1.96476e-14	3.81502e-10
873	4.67145e-15	2.22021e-15	5.42135e-16	1.8456e-14	3.71996e-10
874	6.81779e-15	7.40071e-15	1.15957e-14	3.26754e-14	3.6274e-10
875	5.13439e-15	3.24221e-15	5.72253e-15	2.03625e-14	3.53958e-10
876	5.89192e-15	4.08801e-15	2.25588e-14	3.6356e-14	3.45165e-10
877	1.59924e-15	1.29336e-14	5.21052e-15	2.60026e-14	3.36559e-10
878	1.38881e-15	8.59892e-15	2.04806e-15	6.8793e-14	3.28348e-10
879	1.51507e-15	1.28279e-14	3.8853e-15	3.98777e-14	3.20034e-10
880	3.24056e-15	1.82551e-14	1.65652e-15	1.92504e-14	3.12166e-10
881	1.08159e-14	1.32508e-14	3.31305e-15	1.72909e-14	3.04247e-10
882	3.03013e-15	6.34346e-16	2.12035e-14	4.03014e-14	2.96929e-10
883	3.24056e-15	5.28622e-16	2.8703e-14	3.78653e-15	2.8935e-10
884	4.75562e-15	6.06153e-15	3.01186e-15	3.03452e-14	2.82343e-10
885	8.5012e-15	1.19821e-15	1.32522e-15	2.4811e-14	2.75506e-10
886	1.55715e-15	2.45281e-14	2.30407e-14	8.52631e-15	2.68887e-10
887	4.29269e-15	8.56368e-15	3.67447e-15	1.64701e-14	2.62186e-10
888	1.47298e-15	6.27298e-15	1.46376e-14	4.22608e-14	2.55571e-10
889	6.94405e-15	8.10554e-15	1.23486e-15	4.3373e-14	2.49068e-10
890	3.24056e-15	6.6254e-15	4.3672e-15	4.13076e-15	2.4321e-10
891	4.2506e-15	8.45795e-16	1.99686e-14	3.78653e-14	2.36678e-10
892	4.29269e-15	4.68711e-15	3.01186e-16	8.55279e-15	2.31064e-10
893	3.53515e-15	1.99114e-14	4.96957e-15	3.86597e-14	2.25115e-10
894	3.57724e-15	1.40966e-16	2.77995e-14	8.19267e-14	2.19518e-10
895	5.00813e-15	1.40966e-16	1.1686e-14	3.03452e-14	2.1421e-10
896	9.72167e-15	2.81932e-15	4.18648e-15	5.45472e-14	2.09273e-10
897	9.46916e-15	1.40261e-14	3.56604e-14	8.47335e-15	2.03861e-10
898	6.73362e-15	5.00429e-15	6.26467e-15	3.70974e-14	1.98969e-10
899	5.6815e-15	1.59644e-14	2.49984e-15	7.75841e-15	1.93867e-10
900	4.83979e-15	2.85456e-15	9.397e-15	2.27986e-14	1.89226e-10
901	1.26255e-16	1.533e-14	1.0421e-14	2.59761e-14	1.84205e-10
902	3.78766e-16	1.09249e-14	2.32214e-14	4.74243e-14	1.8014e-10
903	3.15639e-15	2.07925e-15	2.81308e-14	6.32589e-14	1.75465e-10
904	2.60928e-15	1.96295e-14	3.31305e-16	6.14318e-15	1.71186e-10
905	2.52511e-15	8.6694e-15	2.98174e-14	3.23576e-14	1.66792e-10
906	9.67958e-16	8.45795e-16	1.88241e-14	7.28179e-15	1.62612e-10
907	2.94596e-16	5.85008e-15	6.26467e-15	2.20572e-14	1.58654e-10
908	6.90196e-15	1.17354e-14	3.14137e-14	2.91007e-14	1.5465e-10
909	2.52511e-16	6.69588e-16	3.55399e-15	1.03666e-13	1.5077e-10
910	7.57533e-16	1.38851e-14	1.23486e-15	1.99918e-14	1.47272e-10
911	3.07222e-15	5.7796e-15	2.20468e-14	1.72645e-14	1.43462e-10
912	2.98805e-15	9.12754e-15	1.93361e-14	7.59424e-14	1.39863e-10
913	3.49307e-15	4.7576e-15	1.43063e-14	6.96404e-15	1.36442e-10
914	2.06217e-15	3.20697e-15	3.14137e-14	1.16826e-13	1.33024e-10
915	3.956e-15	8.63416e-15	1.10535e-14	1.95946e-14	1.2992e-10
916	2.10426e-16	7.2245e-15	2.95765e-14	4.89866e-15	1.26462e-10
917	2.98805e-15	2.4669e-16	1.83121e-14	2.59496e-14	1.23502e-10
918	2.81971e-15	1.26869e-14	2.69863e-14	6.09022e-16	1.20754e-10
919	1.64132e-15	2.17792e-14	8.5838e-15	4.10428e-15	1.17424e-10
920	1.26255e-15	8.45795e-16	1.72881e-14	2.47581e-14	1.14593e-10
921	1.01846e-14	1.67045e-14	5.87313e-15	3.51379e-14	1.11539e-10
922	4.67145e-15	1.92418e-14	2.95162e-14	3.86597e-14	1.08884e-10
923	4.08226e-15	8.45795e-15	6.62609e-16	6.48741e-14	1.06092e-10
924	4.12434e-15	3.17173e-16	1.98482e-14	2.95243e-14	1.03676e-10
925	5.26064e-15	5.32146e-15	2.2348e-14	2.35135e-14	1.00961e-10
926	3.36681e-16	8.6694e-15	3.61423e-15	3.26224e-14	9.8786e-11
927	2.02009e-15	4.3347e-15	1.91253e-14	1.67613e-14	9.60156e-11
928	3.61932e-15	4.89856e-15	7.95131e-15	5.56064e-16	9.37328e-11
929	1.55715e-15	5.07477e-15	2.52996e-15	2.96038e-14	9.16734e-11
930	1.93592e-15	5.67388e-15	1.00596e-14	2.51553e-15	8.9197e-11
931	2.02009e-15	1.58587e-15	9.03558e-17	6.85812e-15	8.68725e-11
932	1.978e-15	9.83237e-15	4.17143e-14	3.10601e-14	8.49452e-11
933	4.62937e-16	5.7796e-15	4.6985e-15	4.31347e-14	8.25241e-11
934	7.15448e-16	1.00438e-14	6.65621e-15	1.21804e-14	8.07643e-11
935	5.30273e-15	8.45795e-16	1.23486e-15	6.73102e-14	7.87712e-11
936	2.98805e-15	2.00876e-15	2.65345e-14	6.06374e-15	7.66534e-11
937	7.15448e-16	1.68102e-14	7.68024e-15	8.84406e-15	7.48965e-11
938	8.45912e-15	2.35061e-14	1.96976e-14	1.42988e-15	7.27776e-11
939	3.74558e-15	3.17173e-15	2.24082e-14	2.9948e-14	7.11846e-11
940	1.64132e-15	9.40947e-15	9.66807e-15	1.99918e-14	6.93653e-11
941	4.37686e-15	6.69588e-15	1.03608e-14	3.91363e-14	6.78596e-11
942	7.91201e-15	2.11096e-14	7.74048e-15	1.42988e-15	6.60464e-11
943	5.13439e-15	1.48014e-14	8.28261e-15	3.11131e-14	6.42608e-11
944	1.03529e-14	3.17173e-15	1.90048e-14	5.74599e-15	6.28647e-11
945	6.64945e-15	6.48443e-15	1.8794e-14	1.68937e-14	6.12886e-11
946	7.99618e-16	9.65616e-15	2.04505e-14	4.50412e-14	5.99156e-11
947	2.56719e-15	3.03077e-15	4.84909e-15	3.66737e-14	5.83181e-11
948	6.2286e-15	1.17354e-14	1.93361e-14	2.59761e-14	5.67603e-11
949	8.87997e-15	3.84132e-15	3.24678e-14	2.08127e-14	5.52539e-11
950	2.2726e-15	7.47119e-15	1.35232e-14	5.79895e-15	5.40776e-11
951	4.37686e-15	1.31098e-14	2.50888e-14	9.6914e-15	5.26535e-11
952	7.11239e-15	1.06429e-14	1.88844e-14	4.50412e-14	5.13307e-11
953	7.57533e-16	8.45795e-16	2.06011e-14	1.48813e-14	5.02059e-11
954	1.26255e-16	1.3286e-14	2.05108e-14	1.82707e-15	4.89207e-11
955	8.41703e-17	1.07134e-14	1.25293e-14	4.81392e-14	4.76383e-11
956	2.10426e-16	1.022e-14	6.41526e-15	2.21102e-14	4.64539e-11
957	6.10235e-15	1.31098e-14	2.08421e-14	2.15276e-14	4.51839e-11
958	5.21856e-15	8.95133e-15	1.13246e-14	6.43975e-14	4.40208e-11
959	4.5452e-15	9.37423e-15	1.36437e-14	7.82726e-14	4.31417e-11
960	3.36681e-16	1.022e-14	4.30696e-15	9.93236e-14	4.20851e-11
961	3.4089e-15	3.98229e-15	1.69568e-14	1.24717e-14	4.08593e-11
962	1.04792e-14	9.16278e-16	1.75893e-14	3.74416e-14	4.00442e-11
963	3.74558e-15	8.45795e-16	5.6623e-15	2.51817e-14	3.89215e-11
964	3.03013e-15	1.02905e-14	1.43063e-14	3.58529e-14	3.78783e-11
965	5.59732e-15	5.67388e-15	5.39123e-15	1.80853e-14	3.71556e-11
966	9.67958e-16	1.31098e-14	2.02096e-14	2.08391e-14	3.64022e-11
967	4.75562e-15	2.93209e-14	6.62609e-16	2.56848e-15	3.54576e-11
968	6.81779e-15	6.37871e-15	4.88524e-14	3.99042e-14	3.47402e-11
969	5.97609e-15	1.6352e-14	1.14752e-14	2.60291e-14	3.36609e-11
970	3.03013e-15	1.42728e-14	2.4878e-14	1.72645e-14	3.26594e-11
971	3.36681e-15	8.45795e-15	8.22238e-15	4.18372e-15	3.20919e-11
972	1.26255e-16	5.25098e-15	3.14137e-14	3.90833e-14	3.09676e-11
973	1.26255e-16	1.59291e-14	8.85487e-15	7.36122e-14	3.04769e-11
974	5.6815e-15	3.17173e-16	1.69266e-14	7.16263e-14	2.95414e-11
975	2.10426e-15	1.83256e-15	9.54759e-15	5.85456e-14	2.88113e-11
976	4.62937e-16	2.81932e-15	3.37931e-14	1.21804e-14	2.80873e-11
977	4.12434e-15	3.41842e-15	3.12631e-14	1.45901e-14	2.76714e-11
978	8.41703e-17	1.09249e-14	1.70471e-14	2.1713e-15	2.68019e-11
979	4.62937e-15	3.52415e-16	1.71676e-14	3.94805e-14	2.60637e-11
980	1.17838e-15	1.71626e-14	3.25582e-14	5.04959e-14	2.54465e-11
981	1.4309e-15	2.07925e-15	1.54508e-14	8.42039e-15	2.49397e-11
982	9.25873e-16	8.42271e-15	1.58123e-14	7.9623e-14	2.42504e-11
983	1.4309e-15	7.40071e-16	2.30407e-14	4.47499e-15	2.37208e-11
984	5.47107e-16	1.83256e-15	2.4878e-14	1.10392e-13	2.31859e-11
985	5.89192e-15	2.81932e-15	2.83416e-14	3.70709e-15	2.2645e-11
986	1.55715e-15	8.10554e-15	2.30708e-14	9.79731e-15	2.17681e-11
987	1.05213e-15	2.25545e-15	2.17757e-14	1.37162e-14	2.14613e-11
988	2.94596e-16	1.21583e-14	1.74989e-14	4.41673e-14	2.09721e-11
989	1.05213e-15	2.81932e-15	9.03558e-17	2.52612e-14	2.01867e-11
990	1.4309e-15	2.57263e-15	1.35534e-15	1.87473e-14	1.98288e-11
991	8.92205e-15	1.52948e-14	8.43321e-16	6.28087e-14	1.93132e-11
992	6.85988e-15	1.23345e-15	2.6926e-14	1.76616e-14	1.91687e-11
993	3.15639e-15	3.24221e-15	1.65351e-14	4.18636e-14	1.82764e-11
994	1.89383e-15	1.16297e-14	6.59597e-15	3.23576e-14	1.80887e-11
995	1.34672e-15	2.4669e-16	2.40949e-16	9.53252e-16	1.74607e-11
996	2.52511e-15	5.28622e-16	3.58411e-14	1.24717e-14	1.69978e-11
997	6.31277e-16	1.38147e-14	2.12637e-14	3.98247e-14	1.67601e-11
998	4.96605e-15	5.28622e-16	1.17463e-15	8.10264e-15	1.62325e-11
999	4.92396e-15	4.19373e-15	3.0992e-14	3.86332e-14	1.57179e-11
1000	1.22047e-15	3.17173e-15	1.50593e-16	2.87829e-14	1.55789e-11
1001	1.93592e-15	8.17602e-15	2.14143e-14	3.78653e-15	1.50653e-11
1002	3.03013e-15	7.04829e-15	2.12938e-14	2.52347e-14	1.44063e-11
1003	7.95409e-15	2.09687e-14	1.12945e-14	4.26315e-14	1.4126e-11
1004	1.09421e-15	8.45795e-16	5.54182e-15	2.59496e-14	1.39884e-11
1005	7.15448e-16	8.03505e-15	5.72253e-15	6.36825e-14	1.35775e-11
1006	5.6815e-15	2.81932e-15	2.25287e-14	5.53151e-14	1.34123e-11
1007	2.14634e-15	1.79731e-15	1.09029e-14	3.59058e-14	1.28839e-11
1008	7.70158e-15	4.40518e-15	1.15655e-14	2.51817e-14	1.24377e-11
1009	2.06217e-15	2.11449e-16	1.09632e-14	1.61258e-14	1.223e-11
1010	6.73362e-15	3.84132e-15	1.32823e-14	6.8846e-15	1.19201e-11
1011	1.64132e-15	7.04829e-17	1.06319e-14	1.35044e-15	1.17002e-11
1012	1.26255e-15	6.06153e-15	1.20474e-14	4.74508e-14	1.16642e-11
1013	3.07222e-15	1.13478e-14	1.97879e-14	5.21376e-14	1.10865e-11
1014	3.24056e-15	1.99114e-14	1.06319e-14	4.18372e-15	1.08503e-11
1015	4.58728e-15	1.59291e-14	3.4034e-15	1.82707e-15	1.0739e-11
1016	1.22047e-15	1.34975e-14	7.01763e-15	3.27283e-14	1.01481e-11
1017	3.24056e-15	7.78836e-15	3.85217e-14	6.44504e-14	9.94257e-12
1018	5.0923e-15	2.3929e-14	1.56617e-14	2.19778e-15	9.90883e-12
1019	4.37686e-15	1.3286e-14	1.0421e-14	1.77411e-15	9.54187e-12
1020	3.87183e-15	9.76189e-15	3.64435e-15	1.58875e-16	9.48785e-12
1021	5.89192e-15	5.63863e-16	5.63218e-15	1.58875e-16	9.11875e-12
1022	1.1363e-15	4.68711e-15	2.34925e-15	9.53252e-16	8.8032e-12
1023	1.93592e-15	6.76636e-15	2.96367e-14	7.75576e-14	8.85183e-12
1024	3.1143e-15	5.00429e-15	9.24641e-15	1.00886e-14	8.34818e-12
1025	2.48302e-15	1.56472e-14	8.76451e-15	6.28087e-14	8.25483e-12
1026	5.47107e-16	9.83237e-15	1.55713e-14	2.35665e-14	8.18697e-12
1027	3.07222e-15	1.533e-14	1.84025e-14	2.1713e-15	7.84252e-12
1028	3.15639e-15	8.21126e-15	1.90651e-14	3.23311e-14	7.80516e-12
1029	6.31277e-15	1.79731e-15	7.22846e-16	1.68408e-14	7.46825e-12
1030	2.39885e-15	2.60787e-15	2.22878e-15	7.7134e-14	7.37331e-12
1031	8.83788e-16	1.06077e-14	3.91542e-16	4.58355e-14	6.94863e-12
1032	5.47107e-15	4.01753e-15	1.07523e-14	8.51042e-14	7.30245e-12
1033	1.22047e-15	1.09249e-14	1.87338e-14	2.56848e-15	6.84722e-12
1034	1.38881e-15	2.044e-15	1.56617e-15	3.58793e-14	6.56469e-12
1035	1.05213e-15	1.022e-15	1.96976e-14	7.75841e-15	6.40441e-12
1036	5.89192e-16	5.28622e-16	1.3463e-14	3.66737e-14	6.05265e-12
1037	6.48111e-15	1.4449e-15	1.05716e-14	4.93837e-14	6.16413e-12
1038	2.39885e-15	4.19373e-15	1.17161e-14	2.87564e-14	5.96872e-12
1039	7.15448e-16	5.32146e-15	1.31016e-14	1.49078e-14	5.68382e-12
1040	4.96605e-15	5.07477e-15	1.30112e-14	5.84661e-14	5.70483e-12
1041	3.91392e-15	3.70035e-15	1.41557e-15	5.89163e-14	5.38937e-12
1042	5.47107e-15	1.48014e-14	2.22275e-14	3.58264e-14	5.54145e-12
1043	1.76758e-15	2.61139e-14	2.79501e-14	6.14318e-15	5.09011e-12
1044	2.10426e-16	8.77512e-15	2.06915e-14	2.62144e-15	5.21403e-12
1045	8.83788e-16	2.39642e-15	1.91554e-14	1.91974e-14	5.11258e-12
1046	2.02009e-15	4.3347e-15	2.65646e-14	2.28251e-14	4.96138e-12
1047	1.09421e-15	2.07925e-14	2.2348e-14	2.27986e-14	4.98222e-12
1048	4.41894e-15	4.12325e-15	4.06601e-15	1.17038e-14	4.49296e-12
1049	1.30464e-15	2.81932e-16	2.89138e-15	5.17669e-14	4.66447e-12
1050	5.30273e-15	1.37442e-14	1.99686e-14	2.51553e-14	4.33808e-12
1051	5.21856e-15	4.89856e-15	6.65621e-15	4.02749e-14	4.57445e-12
1052	3.1143e-15	2.28365e-14	3.0721e-15	4.3373e-14	4.02159e-12
1053	3.15639e-15	1.40966e-16	2.05108e-14	2.96567e-15	4.00219e-12
1054	1.1363e-15	5.74436e-15	1.23185e-14	6.27822e-14	3.77645e-12
1055	6.31277e-16	2.43166e-15	1.72881e-14	4.58091e-14	3.97541e-12
1056	6.48111e-15	1.2546e-14	3.81904e-14	2.36459e-14	3.73132e-12
1057	7.49116e-15	2.67835e-15	6.62609e-16	2.48375e-14	3.58708e-12
1058	3.32473e-15	6.34346e-16	4.3672e-15	2.08391e-14	3.47685e-12
1059	3.87183e-15	1.83256e-15	2.89138e-15	3.6303e-14	3.35117e-12
1060	6.2286e-15	1.06429e-14	9.15605e-15	4.06456e-14	3.49445e-12
1061	6.14443e-15	1.33213e-14	1.59629e-14	2.40167e-14	3.24642e-12
1062	5.13439e-15	8.03505e-15	3.13233e-14	4.22344e-14	3.05885e-12
1063	2.94596e-15	6.69588e-15	2.68055e-15	2.63998e-14	3.25381e-12
1064	1.26255e-15	2.07925e-15	2.07818e-15	3.46613e-14	2.9879e-12
1065	4.62937e-16	7.61216e-15	9.03558e-17	1.41134e-14	3.19482e-12
1066	3.45098e-15	9.83237e-15	1.31919e-14	2.51817e-14	2.88951e-12
1067	4.2506e-15	1.44842e-14	6.20443e-15	2.55524e-14	3.09705e-12
1068	2.65136e-15	5.99105e-15	2.45165e-14	3.74416e-14	2.79908e-12
1069	5.47107e-16	1.2546e-14	1.50292e-14	2.75384e-14	2.623e-12
1070	5.13439e-15	5.70912e-15	2.39744e-14	7.60218e-14	2.82484e-12
1071	6.77571e-15	1.48014e-15	4.6985e-15	1.5305e-14	2.66803e-12
1072	2.23051e-15	1.28279e-14	5.40629e-14	5.56064e-16	2.5601e-12
1073	7.57533e-16	3.20697e-15	4.75874e-15	4.38761e-14	2.62873e-12
1074	9.59541e-15	6.69588e-16	1.76194e-14	9.29421e-15	2.58245e-12
1075	1.30464e-15	8.84561e-15	3.18052e-14	8.18738e-14	2.26803e-12
1076	6.90196e-15	3.03077e-15	2.53599e-14	2.59761e-14	2.32133e-12
1077	2.31468e-15	1.31098e-14	6.25864e-14	1.03269e-15	2.08686e-12
1078	4.41894e-15	1.8678e-15	9.93914e-15	8.54749e-14	2.12381e-12
1079	6.69154e-15	1.34622e-14	9.42712e-15	3.78653e-15	2.07621e-12
1080	7.6595e-15	1.79731e-15	2.30407e-14	2.47581e-14	1.99178e-12
1081	3.07222e-15	2.25545e-15	3.22269e-15	3.83154e-14	2.20518e-12
1082	5.89192e-16	7.33022e-15	4.27684e-15	4.06456e-14	1.95212e-12
1083	1.59924e-15	2.81932e-15	3.0992e-14	8.47335e-15	1.83256e-12
1084	7.91201e-15	7.96457e-15	1.0933e-14	1.88532e-14	1.85869e-12
1085	4.83979e-15	7.6474e-15	3.44858e-14	2.60556e-14	1.94281e-12
1086	5.34481e-15	5.74436e-15	2.02698e-14	5.97371e-14	1.97401e-12
1087	4.29269e-15	7.25974e-15	3.43352e-15	1.55698e-14	1.84287e-12
1088	2.69345e-15	7.68264e-15	1.67459e-14	2.31164e-14	1.69366e-12
1089	6.14443e-15	1.82198e-14	9.93914e-16	5.48649e-14	1.86824e-12
1090	3.4089e-15	1.38499e-14	5.01475e-14	1.08777e-13	1.67714e-12
1091	1.38881e-15	1.32155e-14	4.13528e-14	2.43874e-14	1.71141e-12
1092	4.62937e-16	8.03505e-15	1.37642e-14	2.91271e-14	1.42152e-12
1093	2.10426e-16	1.48014e-15	3.73169e-14	2.39902e-14	1.14184e-12
1094	4.96605e-15	1.3286e-14	1.92458e-14	6.51389e-15	1.38198e-12
1095	4.75562e-15	4.61663e-15	4.63826e-15	1.85355e-16	1.27129e-12
1096	1.55715e-15	1.05372e-14	2.22576e-14	1.06102e-13	1.61985e-12
1097	2.73553e-15	1.27222e-14	1.85832e-14	5.29584e-14	1.32975e-12
1098	1.01004e-15	1.68102e-14	5.72253e-16	4.7795e-14	1.30773e-12
1099	6.31277e-16	4.29946e-15	4.2166e-16	1.05255e-13	1.20373e-12
1100	4.12434e-15	4.19373e-15	2.97572e-14	1.68673e-14	1.2962e-12
1101	6.18652e-15	4.58139e-15	1.26498e-14	1.04911e-13	1.27555e-12
1102	7.99618e-16	7.18926e-15	2.12637e-14	1.20745e-14	1.2569e-12
1103	7.15448e-16	8.81037e-15	6.08396e-15	3.15368e-14	1.11309e-12
1104	1.26255e-15	1.62111e-15	1.20173e-14	3.99042e-14	1.07599e-12
1105	5.13439e-15	3.9118e-15	1.7258e-14	2.67705e-14	1.1446e-12
1106	4.08226e-15	8.52843e-15	2.89138e-15	3.9454e-14	8.47971e-13
1107	1.26255e-15	1.97352e-15	2.95463e-14	2.31958e-14	9.45689e-13
1108	2.23051e-15	8.45795e-15	3.0992e-14	6.16966e-15	9.06194e-13
1109	4.96605e-15	1.23345e-15	1.38546e-15	3.07159e-14	8.56964e-13
1110	3.61932e-15	5.49767e-15	4.45755e-15	3.78918e-14	1.16012e-12
1111	2.77762e-15	1.40966e-16	5.72253e-15	1.68673e-14	1.00027e-12
1112	7.61741e-15	9.16278e-15	3.67447e-15	4.1387e-14	1.04451e-12
1113	1.26255e-15	1.52948e-14	3.4034e-15	4.54383e-14	9.42619e-13
1114	6.31277e-16	9.83237e-15	4.63826e-15	1.72909e-14	1.0072e-12
1115	3.36681e-16	1.05372e-14	1.3704e-14	1.51991e-14	8.55549e-13
1116	2.98805e-15	2.18497e-15	1.28606e-14	1.67878e-14	7.36178e-13
1117	2.10426e-16	1.68102e-14	3.04198e-14	4.21814e-14	9.01302e-13
1118	2.52511e-15	1.31451e-14	1.18667e-14	1.21275e-14	6.61913e-13
1119	5.59732e-15	3.48891e-15	9.93914e-16	2.8677e-14	6.60786e-13
1120	1.30885e-14	2.18497e-15	1.80712e-14	3.19075e-14	7.48863e-13
1121	5.76567e-15	1.71626e-14	1.17463e-14	3.5085e-14	7.45338e-13
1122	4.37686e-15	2.39642e-15	6.17431e-15	6.67806e-14	5.79206e-13
1123	6.64945e-15	1.17354e-14	3.74073e-14	1.21275e-14	7.18313e-13
1124	7.40699e-15	7.01305e-15	3.2769e-14	1.21275e-14	7.57304e-13
1125	1.59924e-15	4.54615e-15	5.72253e-15	1.24717e-14	8.19555e-13
1126	5.05022e-15	9.16278e-16	1.32221e-14	6.12464e-14	8.08693e-13
1127	1.30464e-15	1.8678e-15	1.89747e-15	2.99215e-15	6.4352e-13
1128	9.97418e-15	1.73036e-14	1.11138e-14	5.77247e-15	4.39812e-13
1129	3.57724e-15	3.41842e-15	1.00295e-14	1.03693e-13	3.66099e-13
1130	3.28264e-15	1.42728e-14	1.57821e-14	4.70271e-14	4.60986e-13
1131	8.92205e-15	6.23774e-15	2.54201e-14	2.00183e-14	5.15948e-13
1132	1.64132e-15	6.27298e-15	2.55707e-14	6.93756e-15	5.23022e-13
1133	2.56719e-15	8.10554e-16	1.52701e-14	3.90833e-14	2.62003e-13
1134	5.47107e-16	4.96905e-15	1.79206e-14	2.16335e-14	5.15948e-13
1135	4.96605e-15	3.80608e-15	3.10824e-14	7.73193e-15	4.89354e-13
1136	7.57533e-16	9.62092e-15	2.32214e-14	1.92239e-14	4.9909e-13
1137	3.78766e-15	6.34346e-15	2.26492e-14	3.54822e-14	6.30379e-13
1138	3.03013e-15	8.84561e-15	3.47267e-14	1.20745e-14	5.02999e-13
1139	6.43903e-15	1.22993e-14	9.51748e-15	2.47581e-14	6.29804e-13
1140	1.93592e-15	2.4669e-15	9.66807e-15	2.56848e-15	5.03478e-13
1141	5.21856e-15	6.90733e-15	2.88837e-14	1.12854e-13	4.38445e-13
1142	7.99618e-16	2.22021e-15	1.0662e-14	2.1713e-15	2.4397e-13
1143	1.09421e-15	1.23345e-15	2.39744e-14	3.31785e-14	4.6197e-13
1144	5.00813e-15	8.70464e-15	2.53599e-14	1.28159e-14	4.04466e-13
1145	2.10426e-15	1.21231e-14	5.1804e-14	7.15733e-14	2.09943e-13
1146	3.24056e-15	8.52843e-15	3.35822e-14	2.32223e-14	2.27256e-13
1147	3.78766e-16	1.01143e-14	6.53573e-15	1.10895e-13	3.06101e-13
1148	5.47107e-16	1.01143e-14	1.43063e-14	1.92239e-14	3.29673e-13
1149	4.62937e-16	1.14887e-14	4.51779e-15	1.68673e-14	5.24341e-13
1150	7.49116e-15	2.60434e-14	3.67447e-15	4.21814e-14	2.3373e-13
1151	1.64132e-15	1.06077e-14	3.37328e-14	9.06384e-14	5.3494e-13
1152	7.15448e-16	2.57263e-15	1.2439e-14	3.42641e-14	2.38742e-13
1153	3.78766e-15	2.18497e-15	2.49984e-15	1.76616e-14	2.68525e-13
1154	2.52511e-16	1.83256e-15	4.572e-14	4.74243e-14	3.44733e-13
1155	1.30464e-15	1.47662e-14	1.50593e-16	9.29421e-15	2.97205e-13
1156	4.79771e-15	2.25545e-15	1.21679e-14	8.9235e-15	2.40709e-13
1157	3.03013e-15	2.85456e-15	1.30715e-14	2.56848e-15	3.52214e-13
1158	6.73362e-16	6.83684e-15	2.0059e-14	1.13331e-14	3.82069e-13
1159	6.81779e-15	4.89856e-15	1.38546e-15	3.15368e-14	2.2011e-13
1160	3.49307e-15	1.04315e-14	7.22846e-15	1.32926e-14	4.78899e-13
1161	1.38881e-15	9.23326e-15	3.53592e-14	9.32069e-15	3.14998e-13
1162	6.98613e-15	1.022e-14	1.60231e-14	3.15103e-14	3.78017e-13
1163	3.87183e-15	1.07134e-14	8.13202e-16	4.22344e-14	3.86865e-13
1164	5.6815e-15	4.22898e-16	1.4216e-14	3.67002e-14	3.52214e-13
1165	2.94596e-15	6.34346e-16	1.8282e-14	2.79621e-14	4.58325e-13
1166	1.38881e-15	2.07925e-15	2.89138e-15	3.5085e-14	3.16892e-13
1167	1.93592e-15	5.28622e-16	8.9151e-15	3.90569e-14	2.84016e-13
1168	1.22047e-15	7.11878e-15	3.10824e-14	3.78653e-14	2.3397e-13
1169	2.69345e-15	3.59463e-15	1.52701e-14	1.09624e-13	7.34259e-14
1170	2.06217e-15	3.7356e-15	1.26197e-14	4.10428e-14	3.62502e-13
1171	8.58537e-15	6.90733e-15	1.41256e-14	5.32232e-15	9.48398e-14
1172	3.1143e-15	3.34794e-15	1.37943e-14	3.78653e-15	2.78716e-13
1173	5.6815e-15	6.69588e-15	4.5208e-14	4.58091e-15	2.40781e-13
1174	2.23051e-15	1.022e-15	1.15053e-14	6.3656e-14	1.71071e-13
1175	2.98805e-15	4.79284e-15	1.60833e-14	9.3048e-14	2.03492e-13
1176	1.89383e-15	6.69588e-16	2.26492e-14	3.19604e-14	8.46485e-15
1177	2.48302e-15	1.022e-15	1.14149e-14	1.74763e-15	9.06434e-15
1178	3.91392e-15	5.99105e-15	1.14149e-14	1.76352e-14	1.44094e-13
1179	2.44094e-15	4.40518e-15	1.40353e-14	1.13596e-13	8.67587e-14
1180	9.13248e-15	6.69588e-16	6.35502e-15	5.40176e-15	3.24686e-14
1181	7.28073e-15	5.46243e-15	2.74079e-15	6.09022e-15	3.3092e-14
1182	1.34672e-15	1.85723e-14	6.3249e-15	5.37528e-14	1.06446e-13
1183	3.70349e-15	8.03505e-15	1.05415e-14	5.37263e-14	4.07655e-16
1184	5.63941e-15	3.17173e-15	5.21052e-15	5.2932e-14	1.09132e-13
1185	5.72358e-15	1.42376e-14	2.8944e-14	7.71605e-14	1.21098e-14
1186	9.00622e-15	2.36118e-15	5.1051e-14	6.93756e-15	2.00638e-13
1187	2.52511e-15	2.81932e-15	2.4878e-14	1.04858e-14	4.90386e-14
1188	1.38881e-15	2.40699e-14	8.70427e-15	3.19604e-14	1.44118e-14
1189	5.89192e-15	2.8898e-15	8.19226e-15	1.29748e-14	1.0153e-13
1190	1.34672e-15	1.16649e-14	3.56002e-14	8.18473e-14	2.84711e-13
1191	1.47298e-15	1.49776e-14	2.65646e-14	3.98512e-14	1.18652e-13
1192	4.12434e-15	4.96905e-15	2.93355e-14	6.72043e-14	6.0309e-14
1193	3.91392e-15	5.11001e-15	2.86729e-14	3.87126e-14	7.24428e-14
1194	3.24056e-15	1.14535e-14	3.8341e-14	3.6303e-14	2.51787e-14
1195	2.65136e-15	2.07925e-15	7.92119e-15	3.03452e-14	5.46738e-15
1196	5.93401e-15	5.67388e-15	4.46358e-14	5.02046e-14	8.57036e-14
1197	2.44094e-15	9.19802e-15	2.45768e-14	6.56685e-15	6.80305e-14
1198	1.93592e-15	1.01495e-14	2.14746e-14	6.32589e-14	1.29898e-13
1199	1.36356e-14	5.25098e-15	2.82512e-14	4.06456e-14	1.37044e-13
1200	3.53515e-15	3.24221e-15	2.96367e-14	6.44769e-14	8.18668e-14
1201	4.62937e-16	1.05724e-15	1.8794e-14	3.9454e-14	8.33296e-14
1202	5.3869e-15	5.67388e-15	2.61429e-14	2.22425e-15	3.11737e-15
1203	9.72167e-15	1.85723e-14	1.89747e-14	2.87829e-14	1.69297e-14
1204	2.73553e-15	5.92057e-15	1.32823e-14	4.57296e-14	6.64239e-15
1205	2.23051e-15	2.81932e-16	5.61411e-14	5.77247e-15	2.38598e-14
1206	3.61932e-15	1.78674e-14	9.78854e-15	6.16966e-15	1.34718e-13
1207	2.44094e-15	2.57263e-15	2.62333e-14	3.67002e-14	2.63777e-16
1208	6.39694e-15	8.03505e-15	7.52965e-15	3.42641e-14	6.43616e-14
1209	2.06217e-15	1.22993e-14	1.35232e-14	2.32223e-14	4.89426e-14
1210	3.57724e-15	3.98229e-15	2.49382e-14	2.60291e-14	2.38838e-14
1211	5.47107e-16	8.45795e-16	4.86415e-14	7.78489e-15	1.15103e-14
1212	1.93592e-15	2.04048e-14	7.92119e-15	4.97809e-15	1.18004e-13
1213	5.51315e-15	1.66692e-14	1.70772e-14	3.97983e-14	5.89422e-14
1214	6.73362e-16	7.2245e-15	5.05992e-15	3.73357e-15	1.03113e-14
1215	1.26255e-16	1.5612e-14	4.55092e-14	5.64802e-14	7.47448e-14
1216	7.99618e-15	2.66778e-14	5.77373e-14	1.24717e-14	6.34983e-14
1217	3.956e-15	1.85018e-14	3.97264e-14	5.37528e-14	5.92299e-15
1218	1.68341e-15	8.81037e-16	2.33118e-14	1.84825e-14	7.07402e-14
1219	6.69154e-15	1.55062e-15	4.63826e-15	5.89163e-14	1.17381e-13
1220	4.62937e-16	1.34622e-14	2.50286e-14	1.49078e-14	1.66204e-13
1221	5.76567e-15	2.18497e-15	2.24384e-14	1.41134e-14	3.09818e-14
1222	2.10426e-15	5.99105e-15	1.40353e-14	4.53589e-14	1.17573e-13
1223	2.65136e-15	8.45795e-15	7.52965e-15	3.94805e-14	1.10666e-13
1224	1.17838e-14	3.62987e-15	1.86735e-14	2.72736e-14	1.27093e-13
1225	4.12434e-15	2.99552e-15	1.13547e-14	6.63834e-14	8.50082e-14
1226	7.15448e-16	3.7356e-15	1.00295e-14	1.64966e-14	2.43874e-14
1227	4.20851e-16	6.73112e-15	1.59629e-15	7.75841e-15	8.33056e-14
1228	6.98613e-15	2.25545e-15	8.01155e-15	3.35492e-14	1.1846e-14
1229	2.14634e-15	9.5152e-16	8.43321e-16	2.354e-14	6.93973e-14
1230	2.98805e-15	4.22898e-16	1.50593e-16	3.78653e-15	2.70012e-14
1231	2.39885e-15	4.89856e-15	1.93361e-14	1.32926e-14	7.30423e-14
1232	9.25873e-16	1.0361e-14	9.45724e-15	3.0001e-14	8.24423e-14
1233	7.19656e-15	1.459e-14	1.61134e-14	1.04593e-14	5.21319e-14
1234	5.89192e-15	1.4449e-15	7.31882e-15	5.33292e-14	7.58719e-14
1235	5.47107e-16	1.10306e-14	1.47581e-15	1.32661e-14	6.5129e-14
1236	7.23865e-15	9.62092e-15	2.79501e-14	2.08656e-14	1.13352e-13
1237	1.01004e-15	2.00524e-14	1.09632e-14	1.08565e-14	1.44934e-13
1238	5.47107e-15	8.95133e-15	2.8703e-14	6.76279e-14	1.80711e-13
1239	1.09421e-15	8.95133e-15	1.23486e-15	3.63295e-14	1.40737e-13
1240	2.69345e-15	1.65635e-15	2.60526e-14	3.47407e-14	9.94919e-14
1241	6.73362e-15	1.01143e-14	3.13233e-14	1.79794e-14	6.8582e-15
1242	5.26064e-15	2.25898e-14	1.22583e-14	3.86067e-14	2.64472e-13
1243	3.32473e-15	1.73036e-14	4.51779e-15	2.71147e-14	1.25966e-13
1244	1.38881e-15	9.05706e-15	7.98143e-15	3.78123e-14	1.72414e-14
1245	1.26255e-16	1.05724e-15	1.63544e-14	1.76352e-14	6.28749e-14
1246	3.19847e-15	7.25974e-15	1.43365e-14	8.26946e-14	2.17256e-14
1247	3.19847e-15	7.2245e-15	3.53592e-14	3.6303e-14	1.07645e-13
1248	3.91392e-15	3.03077e-14	1.00295e-14	7.95171e-14	8.07877e-14
1249	5.97609e-15	1.14887e-14	4.09312e-14	4.94102e-14	4.94702e-14
1250	8.87997e-15	1.29689e-14	9.63795e-16	1.80853e-14	4.71442e-14
1251	6.73362e-16	1.8537e-14	4.90933e-15	3.94805e-14	6.35463e-15
1252	2.35677e-15	3.24221e-15	2.07818e-14	3.41847e-14	5.74794e-14
1253	3.4089e-15	2.3929e-14	3.97565e-14	2.15276e-14	5.82708e-15
1254	6.35486e-15	2.20964e-14	1.07825e-14	3.70709e-15	5.66162e-14
1255	4.67145e-15	2.71359e-15	1.18667e-14	1.05917e-14	1.07189e-13
1256	3.4089e-15	3.34794e-15	2.34925e-15	2.15276e-14	8.11714e-14
1257	9.9321e-15	1.38147e-14	4.07806e-14	3.54557e-14	5.34029e-14
1258	6.64945e-15	1.69159e-15	2.1324e-14	5.46266e-14	1.83685e-14
1259	9.67958e-15	7.78836e-15	3.64435e-15	6.31529e-14	6.16759e-14
1260	2.10426e-15	2.15325e-14	1.51497e-14	4.93043e-14	3.04543e-14
1261	7.02822e-15	1.55062e-15	3.55399e-15	9.37364e-15	2.11261e-14
1262	4.83979e-15	6.51967e-15	3.76482e-14	4.89336e-14	3.68569e-14
1263	1.59924e-15	3.01667e-14	3.43352e-15	2.24809e-14	1.48315e-13
1264	1.85175e-15	4.29946e-15	6.02372e-16	1.79794e-14	1.73421e-13
1265	5.05022e-15	2.4669e-16	3.23474e-14	1.20745e-14	6.63999e-14
1266	2.65136e-15	1.58587e-14	2.15047e-14	4.50676e-14	4.0262e-14
1267	2.10426e-16	1.17354e-14	2.91548e-14	9.66492e-15	8.52e-14
1268	3.45098e-15	1.62111e-14	3.43352e-15	2.88359e-14	1.60424e-14
1269	2.90388e-15	1.25812e-14	3.31305e-15	3.54557e-14	1.45317e-14
1270	3.24056e-15	1.14535e-14	3.01186e-15	1.67613e-14	3.38834e-14
1271	4.79771e-15	6.66064e-15	1.26799e-14	6.59862e-14	9.33531e-14
1272	1.47298e-15	3.20697e-15	3.25582e-14	2.40696e-14	3.35476e-14
1273	2.86179e-15	1.05724e-15	2.72573e-14	3.14838e-14	1.5371e-14
1274	2.56719e-15	4.72236e-15	3.04198e-15	4.09898e-14	1.19611e-13
1275	3.15639e-15	6.09677e-15	8.01155e-15	2.79621e-14	7.09081e-14
1276	3.24056e-15	6.06153e-15	1.05415e-14	3.63295e-14	7.36418e-14
1277	1.38881e-15	1.12773e-15	1.50292e-14	8.12912e-15	2.54425e-14
1278	4.5452e-15	1.07486e-14	2.77091e-15	5.96842e-14	4.22283e-14
1279	3.24056e-15	8.0703e-15	8.43321e-16	7.0779e-14	6.55606e-14
1280	1.22047e-15	2.81932e-16	6.62609e-16	3.34962e-14	3.35716e-16
1281	2.06217e-15	3.06601e-14	2.54803e-14	2.39637e-14	7.72147e-14
1282	4.67145e-15	8.2465e-15	2.20167e-14	8.20856e-15	1.10666e-13
1283	8.83788e-16	7.61216e-15	2.43961e-15	4.50676e-14	7.98525e-14
1284	3.91392e-15	5.7796e-15	2.90946e-14	1.12801e-14	6.18198e-14
1285	3.03013e-15	2.4669e-15	3.03294e-14	3.58793e-14	3.70247e-14
1286	5.21856e-15	8.45795e-16	4.18648e-15	2.0442e-14	4.36671e-14
1287	2.23051e-15	6.66064e-15	3.09619e-14	1.68408e-14	4.07416e-14
1288	1.72549e-15	9.12754e-15	3.25883e-14	3.15103e-14	1.18748e-13
1289	1.06475e-14	8.45795e-16	9.48736e-15	3.27283e-14	1.00235e-13
1290	2.69345e-15	1.2546e-14	1.53002e-14	2.79621e-14	7.63035e-14
1291	3.82975e-15	9.86761e-15	6.02372e-16	6.24645e-14	1.72942e-13
1292	2.73553e-15	8.2465e-15	8.5838e-15	3.07424e-14	4.98778e-15
1293	6.98613e-15	1.8678e-15	1.61737e-14	3.55086e-14	7.53203e-14
1294	2.2726e-15	8.21126e-15	2.82814e-14	1.48813e-14	1.32104e-13
1295	2.48302e-15	9.16278e-15	2.40949e-15	8.78316e-14	7.74545e-15
1296	3.03013e-15	4.79284e-15	5.84301e-15	3.23311e-14	3.40033e-14
1297	7.07031e-15	1.022e-14	6.3249e-15	1.80059e-15	1.05631e-13
1298	3.1143e-15	1.48014e-15	1.10535e-14	2.19778e-15	8.37372e-14
1299	2.10426e-16	2.85456e-15	2.12336e-14	5.01516e-14	2.00471e-14
1300	9.09039e-15	1.62111e-15	1.25293e-14	3.23311e-14	3.76242e-14
1301	1.51507e-15	5.07477e-15	2.73778e-14	2.4811e-14	1.03449e-13
1302	2.77762e-15	5.07477e-15	1.31618e-14	3.74681e-14	7.05004e-14
1303	5.26064e-15	4.47567e-15	3.85819e-14	1.80324e-14	5.99973e-14
1304	4.20851e-16	9.44471e-15	1.38244e-14	5.71951e-15	1.6052e-13
1305	2.90388e-15	2.2907e-14	1.93964e-14	4.66034e-14	7.56561e-14
1306	1.64132e-15	1.63168e-14	5.42135e-16	7.33474e-15	2.2469e-14
1307	1.4309e-15	4.22898e-16	1.47581e-15	2.23749e-14	7.02366e-14
1308	1.06896e-14	5.39194e-15	7.19834e-15	3.54822e-14	9.1075e-14
1309	6.64945e-15	9.44471e-15	7.71036e-15	1.68673e-14	1.46276e-14
1310	8.41703e-17	2.4669e-15	1.15053e-14	2.6797e-14	3.91589e-14
1311	2.44094e-15	2.13916e-14	2.06312e-14	3.38934e-15	4.18207e-14
1312	8.41703e-17	1.83256e-15	5.5117e-15	4.73978e-14	8.00923e-15
1313	1.09421e-15	2.78408e-15	5.03884e-14	1.88532e-14	4.94462e-14
1314	1.89383e-15	1.99819e-14	6.65621e-15	4.58091e-14	5.36427e-14
1315	2.98805e-15	3.80608e-15	3.43352e-15	2.36459e-14	1.87354e-13
1316	1.01004e-15	6.27298e-15	1.19872e-14	1.7185e-14	1.09731e-13
1317	3.57724e-15	1.97352e-15	3.43051e-14	6.99316e-14	2.04835e-13
1318	2.10426e-16	1.29689e-14	1.86735e-14	5.20582e-14	4.52258e-14
1319	4.20851e-17	3.7356e-15	1.43967e-14	2.22425e-15	8.64709e-14
1320	2.18843e-15	5.3567e-15	2.40949e-15	6.56155e-14	1.1599e-13
1321	1.30464e-15	1.40966e-16	8.19226e-15	3.59058e-14	3.81038e-14
1322	7.07031e-15	9.83237e-15	6.62609e-16	1.68673e-14	9.78373e-14
1323	9.38499e-15	1.6493e-14	1.83723e-15	1.36633e-14	5.4458e-14
1324	2.86179e-15	1.85018e-14	2.18962e-14	1.32926e-14	5.52253e-14
1325	4.50311e-15	7.43595e-15	1.99385e-14	6.93756e-15	2.56104e-14
1326	4.83979e-15	1.69159e-14	3.58411e-15	3.47143e-14	2.30205e-14
1327	1.38881e-15	1.11011e-14	1.2439e-14	3.58793e-14	6.76228e-14
1328	4.2506e-15	1.19116e-14	1.53002e-14	1.76352e-14	1.02393e-14
1329	2.90388e-15	3.20697e-15	5.30087e-15	5.01252e-14	1.04312e-14
1330	2.98805e-15	6.90733e-15	1.35534e-15	5.29584e-14	6.55126e-14
1331	3.32473e-15	2.81932e-15	9.15605e-15	7.08054e-14	7.98525e-15
1332	8.83788e-15	2.18497e-15	3.10824e-14	3.55086e-14	3.32119e-14
1333	5.80775e-15	1.77265e-14	1.13246e-14	5.77247e-15	3.65691e-14
1334	1.72549e-15	2.67835e-15	4.86415e-14	2.83592e-14	1.57307e-14
1335	2.39885e-15	4.19373e-15	1.1174e-14	3.19339e-14	1.65244e-13
1336	7.57533e-16	4.68711e-15	2.04204e-14	3.90833e-14	4.01421e-14
1337	7.95409e-15	1.05724e-15	1.8041e-14	5.93135e-14	1.54669e-14
1338	2.90388e-15	5.39194e-15	2.12637e-14	2.56054e-14	1.15702e-13
1339	6.81779e-15	3.34794e-15	4.81897e-15	2.12099e-14	2.57063e-14
1340	7.99618e-15	2.4669e-15	3.19257e-15	3.78653e-15	1.09731e-13
1341	8.5012e-15	6.34346e-15	9.03558e-17	4.5862e-14	4.48421e-14
1342	4.46103e-15	2.07925e-15	9.99937e-15	2.19513e-14	8.17949e-14
1343	9.30082e-15	7.04829e-17	6.26467e-15	4.09634e-14	5.18442e-14
1344	7.3649e-15	1.69159e-15	1.13547e-14	5.32762e-14	1.55245e-13
1345	2.81971e-15	3.80608e-15	7.86095e-15	4.54648e-14	7.84137e-14
1346	5.80775e-15	1.75855e-14	1.67158e-14	1.82707e-15	3.20609e-14
1347	5.47107e-16	1.94885e-14	1.07523e-14	2.60291e-14	1.12729e-13
1348	2.56719e-15	1.51891e-14	2.28901e-15	1.79794e-14	3.69288e-15
1349	2.2726e-15	1.38147e-14	2.71067e-16	3.19075e-14	1.03736e-13
1350	2.73553e-15	8.42271e-15	1.02102e-14	5.22435e-14	7.5704e-14
1351	6.14443e-15	1.21583e-14	3.43051e-14	2.15276e-14	8.68546e-14
1352	4.20851e-17	3.9118e-15	2.43961e-14	2.35135e-14	6.87019e-14
1353	8.33286e-15	1.71626e-14	5.57194e-15	8.18208e-15	1.52703e-13
1354	4.62937e-16	9.40947e-15	2.45165e-14	5.24289e-15	8.26342e-14
1355	2.10426e-16	7.40071e-16	1.68664e-14	1.44312e-14	2.81282e-14
1356	7.57533e-16	2.25545e-14	1.65953e-14	1.96476e-14	1.95675e-14
1357	6.81779e-15	1.98762e-14	8.9151e-15	8.46541e-14	8.94924e-14
1358	3.99809e-15	2.08277e-14	1.9547e-14	8.49983e-15	1.29227e-13
1359	3.74558e-15	2.16735e-14	3.56604e-14	4.89336e-14	1.34191e-13
1360	4.62937e-16	1.3427e-14	3.50279e-14	2.40167e-14	4.99258e-14
1361	5.13439e-15	9.62092e-15	1.43063e-14	2.40431e-14	7.66152e-14
1362	2.52511e-15	3.06601e-15	8.28261e-15	2.31693e-14	1.86203e-13
1363	2.94596e-16	3.45366e-15	3.47569e-14	7.86962e-14	1.02369e-13
1364	5.05022e-15	1.99114e-14	6.83692e-15	2.99215e-15	2.87277e-14
1365	3.4089e-15	1.75502e-14	1.13848e-14	3.5085e-14	6.42657e-15
1366	1.68341e-15	3.80608e-15	2.74079e-14	5.89163e-14	3.98783e-14
1367	6.64945e-15	3.55939e-15	5.42135e-16	2.27986e-14	6.34983e-14
1368	6.73362e-15	1.23345e-14	2.54201e-14	2.1607e-14	3.00226e-14
1369	1.26255e-16	7.6474e-15	7.98143e-15	6.08757e-14	6.2683e-14
1370	1.26255e-16	1.87837e-14	2.01493e-14	5.7354e-14	6.20835e-14
1371	5.47107e-16	1.1383e-14	2.74079e-15	3.78653e-15	9.02118e-14
1372	2.56719e-15	1.19469e-14	1.20776e-14	1.88532e-14	9.08113e-14
1373	3.36681e-15	1.62463e-14	2.96367e-14	3.19075e-14	7.38576e-14
1374	3.36681e-16	8.03505e-15	2.62032e-15	4.58091e-14	8.20586e-14
1375	4.12434e-15	7.75312e-15	3.59917e-14	1.88532e-14	1.30714e-13
1376	2.23051e-15	2.24136e-14	3.04198e-15	3.43436e-14	2.43634e-14
1377	7.57533e-16	7.25974e-15	5.1804e-15	5.40971e-14	5.52013e-14
1378	1.26255e-16	2.37527e-14	1.5752e-14	2.96567e-15	2.13492e-13
1379	2.56719e-15	3.62987e-15	4.04794e-14	4.58091e-15	4.72641e-14
1380	6.5232e-15	1.62111e-15	1.99385e-14	2.63998e-14	2.92073e-14
1381	8.41703e-17	4.40518e-15	1.37341e-14	5.05488e-14	7.71668e-14
1382	4.62937e-15	4.7576e-15	4.37623e-14	4.13076e-15	4.89187e-14
1383	4.08226e-15	7.08353e-15	8.46332e-15	1.80853e-14	1.17189e-13
1384	2.52511e-16	1.11011e-14	4.00577e-15	4.58355e-14	6.40259e-14
1385	2.14634e-15	1.33918e-14	1.53002e-14	1.68673e-14	9.95159e-15
1386	2.52511e-16	1.52596e-14	4.05697e-14	2.56848e-15	1.90399e-14
1387	7.3649e-15	2.4669e-16	1.524e-14	3.78653e-15	1.46804e-13
1388	9.42707e-15	1.26869e-15	1.61134e-14	3.70709e-15	8.74781e-14
1389	1.30464e-15	3.98229e-15	1.77097e-14	9.37364e-15	2.5349e-13
1390	8.5012e-15	7.04829e-17	1.56617e-15	9.10091e-14	8.94924e-14
1391	2.98805e-15	5.07477e-15	2.5149e-14	4.50147e-14	3.69288e-15
1392	4.5452e-15	4.08801e-15	8.37297e-15	1.76352e-14	1.06254e-13
1393	2.77762e-15	9.33899e-15	3.46364e-14	4.02749e-14	7.16994e-14
1394	3.24056e-15	2.18497e-15	2.04505e-14	2.64263e-14	5.64003e-14
1395	6.98613e-15	1.71978e-14	1.777e-15	7.43801e-14	1.07933e-13
1396	8.83788e-16	3.7356e-15	2.25287e-14	2.59761e-14	1.6829e-13
1397	2.10426e-15	4.58139e-16	1.74989e-14	3.3099e-14	1.84716e-13
1398	4.29269e-15	1.38147e-14	1.69568e-14	2.40696e-14	6.87019e-14
1399	3.57724e-15	3.45366e-15	1.25896e-14	4.73448e-14	1.01051e-13
1400	3.03013e-15	5.56815e-15	1.1686e-14	1.3319e-14	3.24686e-14
1401	4.20851e-16	1.83256e-15	3.02391e-14	4.60738e-15	1.09467e-13
1402	7.15448e-16	1.022e-15	2.17456e-14	2.91271e-14	8.86291e-14
1403	5.59732e-15	3.52415e-16	3.68049e-14	3.34433e-14	7.99724e-14
1404	7.57533e-16	4.82808e-15	8.19226e-15	5.88898e-14	4.36191e-14
1405	7.57533e-16	3.06601e-15	2.74079e-15	5.56064e-16	2.91833e-14
1406	3.78766e-15	8.45795e-16	2.22878e-15	4.1387e-14	1.84476e-13
1407	5.51315e-15	1.12068e-14	1.68363e-14	6.8846e-16	1.54286e-13
1408	9.67958e-16	1.71626e-14	8.43321e-16	2.67175e-14	1.23232e-13
1409	1.05213e-15	3.98229e-15	5.79783e-14	5.02046e-14	1.60328e-13
1410	7.44907e-15	7.36547e-15	3.0992e-14	3.19604e-14	8.66388e-14
1411	8.41703e-17	5.49767e-15	6.71645e-15	4.26051e-14	7.72627e-14
1412	4.75562e-15	9.93809e-15	2.6655e-14	1.5252e-14	3.32839e-14
1413	2.77762e-15	4.22898e-15	8.5838e-15	6.35501e-16	1.27668e-13
1414	4.08226e-15	6.69588e-15	2.55104e-14	6.91902e-14	1.20858e-14
1415	8.29077e-15	1.40966e-15	1.50593e-16	6.51389e-15	4.31635e-14
1416	2.65136e-15	1.44138e-14	2.55104e-14	1.64701e-14	6.38341e-14
1417	6.69154e-15	3.52415e-16	1.31016e-14	3.1166e-14	3.57058e-14
1418	1.1363e-15	9.72664e-15	3.01788e-14	2.08127e-14	2.39629e-13
1419	2.52511e-16	4.01753e-15	1.40654e-14	8.19002e-14	7.67351e-15
1420	9.67958e-16	1.67749e-14	5.05992e-15	5.93135e-14	9.74536e-14
1421	6.90196e-15	1.93476e-14	3.61423e-15	2.48375e-14	3.16053e-14
1422	7.49116e-15	8.77512e-15	1.22583e-14	1.29483e-14	8.86771e-14
1423	2.02009e-15	7.2245e-15	8.16214e-15	1.7238e-14	1.8016e-13
1424	2.56719e-15	7.78836e-15	3.85518e-15	6.39738e-14	7.74545e-15
1425	2.69345e-15	7.36547e-15	3.02692e-14	2.54995e-14	5.98534e-14
1426	7.23865e-15	1.14535e-14	5.15028e-15	1.93298e-14	2.00471e-14
1427	3.36681e-15	1.05724e-15	2.4878e-14	2.31164e-14	7.815e-14
1428	2.52511e-16	9.93809e-15	5.72253e-16	4.07515e-14	9.90843e-14
1429	2.2726e-15	6.16726e-15	1.63544e-14	6.51654e-14	4.98778e-15
1430	3.53515e-15	2.0722e-14	1.96674e-14	5.64272e-14	8.01403e-14
1431	2.98805e-15	1.40966e-16	1.03909e-14	7.30562e-14	2.32603e-15
1432	1.978e-15	2.96028e-15	7.25858e-15	2.58967e-14	1.80543e-13
1433	4.58728e-15	3.03077e-15	3.38533e-14	2.08656e-14	1.36205e-14
1434	6.2286e-15	2.30479e-14	6.83692e-15	5.37528e-15	2.06154e-13
1435	3.57724e-15	1.05724e-15	2.29202e-14	2.58967e-14	1.42607e-13
1436	1.89383e-15	1.83256e-15	9.51748e-15	3.8183e-14	2.08624e-15
1437	2.23051e-15	4.72236e-15	2.68055e-15	3.34433e-14	6.75509e-14
1438	4.46103e-15	2.07925e-15	9.84878e-15	8.89702e-15	3.58257e-14
1439	1.05213e-15	1.48014e-15	6.02372e-15	1.96741e-14	1.91838e-14
1440	4.46103e-15	1.40966e-16	3.79193e-14	2.99745e-14	1.36708e-13
1441	2.94596e-15	1.2546e-14	8.43321e-16	1.49078e-14	1.00451e-13
1442	3.78766e-16	1.14535e-14	1.76495e-14	2.59496e-15	5.61126e-15
1443	2.02009e-15	1.39909e-14	2.08421e-14	2.16335e-14	8.44326e-14
1444	8.71163e-15	8.59892e-15	2.56008e-15	4.92514e-15	1.00115e-13
1445	7.6595e-15	1.17354e-14	1.58424e-14	4.63386e-15	6.66397e-14
1446	4.62937e-16	5.63863e-16	2.70164e-14	1.87738e-14	3.02864e-14
1447	1.26255e-16	1.63168e-14	9.18617e-15	4.41938e-14	8.20586e-14
1448	1.89383e-15	1.79731e-15	1.84627e-14	3.8236e-14	5.84626e-14
1449	3.78766e-15	4.22898e-16	1.23486e-15	3.9454e-14	5.23957e-14
1450	3.66141e-15	1.022e-14	1.39449e-14	9.74435e-15	1.2563e-13
1451	2.02009e-15	3.10125e-15	1.13246e-14	9.77878e-14	7.77183e-14
1452	4.5452e-15	4.12325e-15	1.74688e-14	3.23311e-14	2.16177e-13
1453	7.15448e-16	9.44471e-15	8.13202e-16	2.1607e-14	1.04432e-13
1454	5.21856e-15	1.10306e-14	1.07523e-14	4.02749e-14	1.74884e-13
1455	3.36681e-16	8.28174e-15	1.19872e-14	5.3488e-15	1.65412e-13
1456	3.74558e-15	3.52415e-16	4.52682e-14	3.86597e-14	5.11728e-14
1457	2.90388e-15	2.4669e-16	1.35534e-14	7.12026e-14	8.0452e-14
1458	6.14443e-15	1.60701e-14	4.63826e-15	2.59761e-14	4.28518e-14
1459	2.73553e-15	4.79284e-15	2.81609e-14	6.64364e-14	2.85575e-13
1460	3.91392e-15	9.65616e-15	1.63845e-14	1.40605e-14	3.11257e-14
1461	3.53515e-15	2.43166e-15	6.02372e-16	3.73357e-15	1.47715e-14
1462	1.06475e-14	7.96457e-15	1.47581e-15	3.38934e-14	9.45761e-14
1463	5.89192e-15	1.12773e-15	1.31016e-14	5.92605e-14	5.71197e-14
1464	2.98805e-15	7.04829e-15	1.23185e-14	2.28516e-14	5.58008e-14
1465	1.14892e-14	1.09249e-15	3.8853e-15	5.77247e-15	2.88236e-14
1466	3.45098e-15	2.99552e-15	5.52375e-14	6.19614e-15	5.80789e-14
1467	1.05213e-15	2.22021e-15	1.58424e-14	5.53416e-14	1.8968e-14
1468	9.97418e-15	7.47119e-15	1.51497e-14	1.5252e-14	5.9158e-14
1469	3.1143e-15	1.97352e-15	1.79507e-14	4.81657e-14	3.08619e-14
1470	6.31277e-16	2.044e-15	2.67453e-14	9.29421e-15	1.67738e-13
1471	2.10426e-15	4.54615e-15	2.02096e-14	5.37528e-14	9.83169e-14
1472	2.86179e-15	1.40966e-16	8.34285e-15	4.18372e-15	6.90377e-14
1473	5.21856e-15	6.48443e-15	1.89145e-14	9.42396e-14	7.84137e-14
1474	2.23051e-15	1.12773e-15	1.84627e-14	1.38592e-13	7.29224e-14
1475	4.75562e-15	1.08896e-14	1.28004e-14	5.0999e-14	8.95163e-14
1476	4.67145e-15	1.08896e-14	7.68024e-15	3.54822e-14	4.14849e-14
1477	4.46103e-15	9.55044e-15	2.6655e-14	3.76005e-15	5.63044e-14
1478	1.85175e-15	1.62111e-15	5.87313e-15	7.36122e-15	1.0611e-13
1479	8.83788e-16	5.39194e-15	8.85487e-15	5.06283e-14	1.03832e-13
1480	3.07222e-15	3.41842e-15	3.73169e-14	1.0454e-13	4.9662e-14
1481	3.24056e-15	6.34346e-16	1.99084e-14	3.15103e-14	2.22052e-14
1482	3.24056e-15	7.57692e-15	6.53573e-15	4.92514e-15	4.75998e-14
1483	2.18843e-15	2.85456e-15	1.2439e-14	4.23138e-14	2.00471e-14
1484	4.79771e-15	2.29422e-14	1.18667e-14	2.83328e-14	2.40037e-14
1485	4.20851e-17	1.8537e-14	4.3672e-15	5.72746e-14	2.51308e-14
1486	7.15448e-16	1.71626e-14	1.53906e-14	2.873e-14	9.40965e-14
1487	5.13439e-15	7.04829e-17	1.94265e-14	5.80689e-14	1.97833e-14
1488	9.6375e-15	8.28174e-15	2.5661e-14	4.70536e-14	1.73853e-14
1489	2.90388e-15	1.64225e-14	1.54508e-14	3.19869e-14	7.9325e-14
1490	6.18652e-15	1.84665e-14	2.63237e-14	6.00814e-14	2.82961e-15
1491	4.67145e-15	3.20697e-15	1.23486e-15	2.00713e-14	5.15564e-14
1492	3.36681e-16	2.18497e-15	3.8853e-15	4.70006e-14	2.32603e-15
1493	2.10426e-16	1.19469e-14	2.81308e-14	3.27018e-14	5.75993e-14
1494	5.97609e-15	9.40947e-15	1.73483e-14	2.95773e-14	6.00213e-14
1495	6.14443e-15	7.33022e-15	4.54791e-15	3.78653e-15	1.28627e-13
1496	1.26255e-15	7.85885e-15	2.11734e-14	6.48476e-14	1.05775e-13
1497	3.1143e-15	7.47119e-15	4.43045e-14	1.21275e-14	1.33567e-13
1498	3.36681e-16	1.022e-15	2.40949e-16	3.19339e-14	1.04576e-13
1499	7.15448e-16	9.16278e-16	4.2166e-15	1.56492e-14	5.61126e-15
1500	3.74558e-15	2.18497e-15	5.45147e-15	2.3593e-14	1.07093e-13

## Sheet: figure_8
8*16		16*32		32*64		64*128		128*256
x	h	x	h	x	h	x	h	x	h
0	24	0	24	0	24	0	24	0	24
2	23.4773	1	23.7766	0.5	23.9017	0.25	23.9559	0.125	23.9799
4	22.6313	2	23.433	1	23.7556	0.5	23.892	0.25	23.9514
6	21.6221	3	23.045	1.5	23.5963	0.75	23.8241	0.375	23.9218
8	20.4322	4	22.6095	2	23.4214	1	23.7505	0.5	23.8898
10	19.0421	5	22.1303	2.5	23.2336	1.25	23.6725	0.625	23.8564
12	17.4006	6	21.608	3	23.0337	1.5	23.5906	0.75	23.8215
14	15.397	7	21.042	3.5	22.8222	1.75	23.505	0.875	23.7853
16	11.9064	8	20.4304	4	22.5997	2	23.416	1	23.7479
		9	19.7701	4.5	22.3664	2.25	23.3237	1.125	23.7094
		10	19.0565	5	22.1224	2.5	23.2283	1.25	23.6699
		11	18.2826	5.5	21.8677	2.75	23.1299	1.375	23.6294
		12	17.4382	6	21.6023	3	23.0286	1.5	23.588
		13	16.5067	6.5	21.3261	3.25	22.9244	1.625	23.5456
		14	15.459	7	21.0389	3.5	22.8174	1.75	23.5024
		15	14.2391	7.5	20.7404	3.75	22.7077	1.875	23.4583
		16	12.1915	8	20.4303	4	22.5953	2	23.4134
				8.5	20.1082	4.25	22.4801	2.125	23.3677
				9	19.7736	4.5	22.3623	2.25	23.3211
				9.5	19.4258	4.75	22.2419	2.375	23.2738
				10	19.0641	5	22.1187	2.5	23.2258
				10.5	18.6877	5.25	21.993	2.625	23.177
				11	18.2954	5.5	21.8645	2.75	23.1274
				11.5	17.8858	5.75	21.7334	2.875	23.0772
				12	17.4572	6	21.5997	3	23.0262
				12.5	17.0075	6.25	21.4632	3.125	22.9745
				13	16.5337	6.5	21.324	3.25	22.9221
				13.5	16.032	6.75	21.1821	3.375	22.869
				14	15.4968	7	21.0374	3.5	22.8152
				14.5	14.9194	7.25	20.89	3.625	22.7607
				15	14.2852	7.5	20.7396	3.75	22.7055
				15.5	13.5671	7.75	20.5864	3.875	22.6497
				16	12.3927	8	20.4303	4	22.5932
						8.25	20.2712	4.125	22.536
						8.5	20.109	4.25	22.4781
						8.75	19.9437	4.375	22.4196
						9	19.7753	4.5	22.3604
						9.25	19.6035	4.625	22.3006
						9.5	19.4284	4.75	22.24
						9.75	19.2499	4.875	22.1789
						10	19.0678	5	22.117
						10.25	18.8821	5.125	22.0545
						10.5	18.6926	5.25	21.9914
						10.75	18.4991	5.375	21.9275
						11	18.3015	5.5	21.8631
						11.25	18.0996	5.625	21.7979
						11.5	17.8933	5.75	21.7321
						11.75	17.6823	5.875	21.6656
						12	17.4664	6	21.5985
						12.25	17.2452	6.125	21.5306
						12.5	17.0185	6.25	21.4621
						12.75	16.7858	6.375	21.393
						13	16.5468	6.5	21.3231
						13.25	16.301	6.625	21.2526
						13.5	16.0476	6.75	21.1813
						13.75	15.7861	6.875	21.1094
						14	15.5155	7	21.0368
						14.25	15.2346	7.125	20.9635
						14.5	14.9419	7.25	20.8895
						14.75	14.6356	7.375	20.8148
						15	14.3126	7.5	20.7394
						15.25	13.9688	7.625	20.6632
						15.5	13.5969	7.75	20.5863
						15.75	13.1839	7.875	20.5087
						16	12.5221	8	20.4304
								8.125	20.3513
								8.25	20.2715
								8.375	20.1909
								8.5	20.1095
								8.625	20.0274
								8.75	19.9444
								8.875	19.8607
								9	19.7762
								9.125	19.6909
								9.25	19.6047
								9.375	19.5177
								9.5	19.4299
								9.625	19.3412
								9.75	19.2516
								9.875	19.1611
								10	19.0698
								10.125	18.9775
								10.25	18.8843
								10.375	18.7902
								10.5	18.6951
								10.625	18.599
								10.75	18.5019
								10.875	18.4038
								11	18.3047
								11.125	18.2044
								11.25	18.1032
								11.375	18.0007
								11.5	17.8972
								11.625	17.7925
								11.75	17.6866
								11.875	17.5794
								12	17.471
								12.125	17.3613
								12.25	17.2503
								12.375	17.1379
								12.5	17.024
								12.625	16.9087
								12.75	16.7919
								12.875	16.6735
								13	16.5535
								13.125	16.4317
								13.25	16.3082
								13.375	16.1829
								13.5	16.0556
								13.625	15.9262
								13.75	15.7948
								13.875	15.661
								14	15.5249
								14.125	15.3863
								14.25	15.245
								14.375	15.1007
								14.5	14.9534
								14.625	14.8027
								14.75	14.6483
								14.875	14.4899
								15	14.3269
								15.125	14.1588
								15.25	13.9849
								15.375	13.8042
								15.5	13.6152
								15.625	13.4159
								15.75	13.2026
								15.875	12.9692
								16	12.6014

## Sheet: figure_9
Result without innovative terminal condition		Result with innovative terminal condition
x	h	x	h
0	24	0	24
0.25	23.9559	0.25	23.9559
0.5	23.892	0.5	23.892
0.75	23.8241	0.75	23.8241
1	23.7505	1	23.7505
1.25	23.6725	1.25	23.6725
1.5	23.5906	1.5	23.5906
1.75	23.505	1.75	23.505
2	23.416	2	23.416
2.25	23.3237	2.25	23.3237
2.5	23.2283	2.5	23.2283
2.75	23.1299	2.75	23.1299
3	23.0286	3	23.0286
3.25	22.9244	3.25	22.9244
3.5	22.8174	3.5	22.8174
3.75	22.7077	3.75	22.7077
4	22.5953	4	22.5953
4.25	22.4801	4.25	22.4801
4.5	22.3623	4.5	22.3623
4.75	22.2419	4.75	22.2419
5	22.1187	5	22.1187
5.25	21.993	5.25	21.993
5.5	21.8645	5.5	21.8645
5.75	21.7335	5.75	21.7334
6	21.5997	6	21.5997
6.25	21.4632	6.25	21.4632
6.5	21.3241	6.5	21.324
6.75	21.1822	6.75	21.1821
7	21.0375	7	21.0374
7.25	20.89	7.25	20.89
7.5	20.7397	7.5	20.7396
7.75	20.5865	7.75	20.5864
8	20.4303	8	20.4303
8.25	20.2712	8.25	20.2712
8.5	20.1091	8.5	20.109
8.75	19.9438	8.75	19.9437
9	19.7753	9	19.7753
9.25	19.6036	9.25	19.6035
9.5	19.4285	9.5	19.4284
9.75	19.25	9.75	19.2499
10	19.0679	10	19.0678
10.25	18.8822	10.25	18.8821
10.5	18.6926	10.5	18.6926
10.75	18.4992	10.75	18.4991
11	18.3016	11	18.3015
11.25	18.0997	11.25	18.0996
11.5	17.8934	11.5	17.8933
11.75	17.6824	11.75	17.6823
12	17.4665	12	17.4664
12.25	17.2453	12.25	17.2452
12.5	17.0186	12.5	17.0185
12.75	16.786	12.75	16.7858
13	16.547	13	16.5468
13.25	16.3011	13.25	16.301
13.5	16.0478	13.5	16.0476
13.75	15.7863	13.75	15.7861
14	15.5156	14	15.5155
14.25	15.2347	14.25	15.2346
14.5	14.9421	14.5	14.9419
14.75	14.6358	14.75	14.6356
15	14.3128	15	14.3126
15.25	13.969	15.25	13.9688
15.5	13.5972	15.5	13.5969
15.75	13.1842	15.75	13.1839
16	12.5224	16	12.5221

## Sheet: figure_10
8*16		16*32		32*64		64*128		128*256
Number of iterations	Relative error	Number of iterations	Relative error	Number of iterations	Relative error	Number of iterations	Relative error	Number of iterations	Relative error
1	1	1	1	1	1	1	1	1	1
2	0.219464	2	0.276532	2	0.282173	2	0.266656	2	0.252532
3	0.25705	3	0.326613	3	0.360378	3	0.37067	3	0.372001
4	0.206913	4	0.294407	4	0.34599	4	0.371647	4	0.382739
5	0.169608	5	0.266436	5	0.328064	5	0.363575	5	0.382574
6	0.132039	6	0.238692	6	0.309132	6	0.352653	6	0.37832
7	0.101393	7	0.214214	7	0.291164	7	0.341027	7	0.372195
8	0.0746342	8	0.191411	8	0.274189	8	0.329432	8	0.365213
9	0.0547042	9	0.170868	9	0.258319	9	0.318187	9	0.357911
10	0.0387272	10	0.151788	10	0.243455	10	0.3074	10	0.350575
11	0.0274042	11	0.134386	11	0.229516	11	0.297105	11	0.343356
12	0.0190109	12	0.118212	12	0.216393	12	0.287282	12	0.33633
13	0.0131541	13	0.103464	13	0.204018	13	0.277907	13	0.329532
14	0.00904844	14	0.0899103	14	0.192312	14	0.268945	14	0.322971
15	0.00617584	15	0.0776502	15	0.181231	15	0.260363	15	0.316644
16	0.00423807	16	0.0665666	16	0.1707	16	0.252127	16	0.310542
17	0.00286784	17	0.0567292	17	0.160688	17	0.244216	17	0.304653
18	0.00196896	18	0.0480236	18	0.151154	18	0.236599	18	0.298962
19	0.0013245	19	0.0404733	19	0.142065	19	0.229254	19	0.293458
20	0.000911065	20	0.0339263	20	0.133391	20	0.222166	20	0.288124
21	0.000610034	21	0.0283385	21	0.12512	21	0.215316	21	0.282951
22	0.00042073	22	0.0235683	22	0.117215	22	0.208687	22	0.277926
		23	0.0195567	23	0.109674	23	0.202267	23	0.273041
		24	0.0161737	24	0.10248	24	0.196044	24	0.268284
		25	0.0133591	25	0.0956155	25	0.190009	25	0.263649
		26	0.0110062	26	0.0890719	26	0.184153	26	0.259127
		27	0.00906302	27	0.0828523	27	0.178466	27	0.254712
		28	0.0074483	28	0.0769426	28	0.17294	28	0.250398
		29	0.00612111	29	0.0713352	29	0.167568	29	0.24618
		30	0.00502269	30	0.066025	30	0.162348	30	0.242051
		31	0.00412255	31	0.0610077	31	0.157268	31	0.238008
		32	0.00337955	32	0.056278	32	0.152328	32	0.234048
		33	0.00277175	33	0.0518369	33	0.14752	33	0.230165
		34	0.00227092	34	0.0476714	34	0.14284	34	0.226357
		35	0.00186165	35	0.0437744	35	0.138285	35	0.222621
		36	0.00152478	36	0.0401377	36	0.133849	36	0.218953
		37	0.00124964	37	0.0367528	37	0.12953	37	0.215351
		38	0.00102334	38	0.0336099	38	0.125325	38	0.211814
		39	0.000838564	39	0.0306988	39	0.121227	39	0.208338
		40	0.000686653	40	0.0280084	40	0.117239	40	0.204922
		41	0.000562624	41	0.0255276	41	0.113353	41	0.201563
		42	0.000460687	42	0.0232445	42	0.109567	42	0.198261
		43	0.000377461	43	0.0211476	43	0.105882	43	0.195013
		44	0.000309071	44	0.0192248	44	0.102291	44	0.191819
		45	0.000253233	45	0.0174646	45	0.0987926	45	0.188677
		46	0.000207353	46	0.015856	46	0.0953881	46	0.185585
		47	0.000169893	47	0.0143887	47	0.092072	47	0.182542
				48	0.013051	48	0.0888425	48	0.179548
				49	0.0118326	49	0.0856984	49	0.176601
				50	0.0107239	50	0.0826397	50	0.173699
				51	0.00971588	51	0.0796627	51	0.170844
				52	0.0088001	52	0.0767657	52	0.168033
				53	0.00796868	53	0.0739474	53	0.165265
				54	0.00721425	54	0.071208	54	0.16254
				55	0.00653006	55	0.0685455	55	0.159858
				56	0.00590981	56	0.0659579	56	0.157216
				57	0.00534778	57	0.063444	57	0.154614
				58	0.00483864	58	0.0610027	58	0.152053
				59	0.00437756	59	0.0586329	59	0.149531
				60	0.0039601	60	0.0563351	60	0.147047
				61	0.00358223	61	0.0541069	61	0.144601
				62	0.00324023	62	0.0519471	62	0.142192
				63	0.00293077	63	0.0498546	63	0.139821
				64	0.00265076	64	0.0478283	64	0.137484
				65	0.00239745	65	0.0458674	65	0.135184
				66	0.0021683	66	0.0439706	66	0.132918
				67	0.00196102	67	0.042137	67	0.130686
				68	0.00177354	68	0.0403664	68	0.128488
				69	0.00160398	69	0.0386568	69	0.126324
				70	0.00145062	70	0.037007	70	0.124191
				71	0.00131193	71	0.0354157	71	0.122091
				72	0.00118649	72	0.0338819	72	0.120022
				73	0.00107306	73	0.0324042	73	0.117985
				74	0.000970476	74	0.0309815	74	0.115978
				75	0.000877706	75	0.0296124	75	0.114
				76	0.000793807	76	0.0282956	76	0.112053
				77	0.000717936	77	0.0270299	77	0.110134
				78	0.000649321	78	0.025814	78	0.108244
				79	0.00058727	79	0.0246463	79	0.106382
				80	0.000531152	80	0.0235258	80	0.104547
				81	0.000480402	81	0.0224514	81	0.10274
				82	0.000434504	82	0.0214213	82	0.100959
				83	0.000392996	83	0.0204341	83	0.0992044
				84	0.000355455	84	0.0194885	84	0.0974758
				85	0.000321504	85	0.018583	85	0.0957724
				86	0.000290797	86	0.0177163	86	0.0940937
				87	0.000263026	87	0.0168872	87	0.0924401
				88	0.000237908	88	0.0160941	88	0.0908104
				89	0.000215191	89	0.015336	89	0.0892042
				90	0.000194644	90	0.0146114	90	0.0876218
				91	0.00017606	91	0.0139191	91	0.0860624
				92	0.000159252	92	0.0132579	92	0.0845255
				93	0.000144049	93	0.0126265	93	0.0830108
				94	0.000130298	94	0.0120239	94	0.0815185
				95	0.000117861	95	0.0114487	95	0.0800478
				96	0.000106611	96	0.0109	96	0.0785983
				97	9.64354e-05	97	0.0103766	97	0.0771697
				98	8.72314e-05	98	0.00987748	98	0.0757621
				99	7.89064e-05	99	0.00940157	99	0.0743751
				100	7.1376e-05	100	0.00894791	100	0.0730081
						101	0.00851553	101	0.0716609
						102	0.00810351	102	0.0703333
						103	0.00771095	103	0.0690255
						104	0.00733698	104	0.0677366
						105	0.00698079	105	0.0664666
						106	0.00664156	106	0.0652152
						107	0.00631853	107	0.0639823
						108	0.00601096	108	0.0627678
						109	0.00571815	109	0.0615713
						110	0.00543941	110	0.0603926
						111	0.00517408	111	0.0592314
						112	0.00492156	112	0.0580876
						113	0.00468123	113	0.0569611
						114	0.00445252	114	0.0558519
						115	0.0042349	115	0.0547595
						116	0.00402782	116	0.0536837
						117	0.0038308	117	0.0526245
						118	0.00364336	118	0.0515815
						119	0.00346503	119	0.0505548
						120	0.00329539	120	0.0495443
						121	0.00313401	121	0.0485497
						122	0.00298051	122	0.0475709
						123	0.00283449	123	0.0466076
						124	0.0026956	124	0.0456598
						125	0.0025635	125	0.0447272
						126	0.0024379	126	0.0438098
						127	0.00231845	127	0.0429073
						128	0.00220485	128	0.04202
						129	0.00209681	129	0.0411474
						130	0.00199406	130	0.0402894
						131	0.00189635	131	0.0394458
						132	0.00180342	132	0.0386165
						133	0.00171504	133	0.0378013
						134	0.00163099	134	0.0370002
						135	0.00155106	135	0.036213
						136	0.00147505	136	0.0354395
						137	0.00140277	137	0.0346797
						138	0.00133403	138	0.0339334
						139	0.00126865	139	0.0332006
						140	0.00120649	140	0.0324809
						141	0.00114737	141	0.0317742
						142	0.00109115	142	0.0310805
						143	0.00103768	143	0.0303995
						144	0.00098684	144	0.0297311
						145	0.00093849	145	0.0290752
						146	0.000892511	146	0.0284316
						147	0.000848786	147	0.0278002
						148	0.000807205	148	0.0271808
						149	0.000767663	149	0.0265733
						150	0.00073006	150	0.0259777
						151	0.000694299	151	0.0253937
						152	0.000660293	152	0.0248211
						153	0.000627953	153	0.0242598
						154	0.000597198	154	0.0237096
						155	0.000567952	155	0.0231704
						156	0.000540138	156	0.022642
						157	0.000513688	157	0.0221243
						158	0.000488534	158	0.0216172
						159	0.000464614	159	0.0211204
						160	0.000441865	160	0.0206338
						161	0.000420231	161	0.0201573
						162	0.000399657	162	0.0196906
						163	0.000380092	163	0.0192338
						164	0.000361485	164	0.0187865
						165	0.000343789	165	0.0183486
						166	0.000326961	166	0.0179201
						167	0.000310957	167	0.0175007
						168	0.000295736	168	0.0170903
						169	0.000281262	169	0.0166889
						170	0.000267496	170	0.0162961
						171	0.000254405	171	0.0159118
						172	0.000241955	172	0.0155359
						173	0.000230114	173	0.0151683
						174	0.000218853	174	0.0148088
						175	0.000208144	175	0.0144572
						176	0.000197959	176	0.0141134
						177	0.000188273	177	0.0137772
						178	0.000179061	178	0.0134486
						179	0.0001703	179	0.0131273
						180	0.000161968	180	0.0128133
						181	0.000154044	181	0.0125064
						182	0.000146507	182	0.0122064
						183	0.00013934	183	0.0119132
						184	0.000132523	184	0.0116267
						185	0.00012604	185	0.0113468
						186	0.000119875	186	0.0110733
						187	0.000114011	187	0.0108061
						188	0.000108434	188	0.010545
						189	0.00010313	189	0.01029
						190	9.80853e-05	190	0.0100409
						191	9.32877e-05	191	0.00979758
						192	8.87249e-05	192	0.00955993
						193	8.43853e-05	193	0.00932783
						194	8.0258e-05	194	0.00910116
						195	7.63327e-05	195	0.00887982
						196	7.25994e-05	196	0.00866367
						197	6.90488e-05	197	0.00845262
						198	6.56719e-05	198	0.00824655
						199	6.24602e-05	199	0.00804536
						200	5.94056e-05	200	0.00784893
						201	5.65004e-05	201	0.00765716
						202	5.37374e-05	202	0.00746997
						203	5.11095e-05	203	0.00728727
						204	4.86101e-05	204	0.00710892
						205	4.6233e-05	205	0.00693483
						206	4.39722e-05	206	0.00676492
						207	4.1822e-05	207	0.00659908
						208	3.97769e-05	208	0.00643721
						209	3.78319e-05	209	0.00627924
						210	3.5982e-05	210	0.00612508
						211	3.42225e-05	211	0.00597462
						212	3.25491e-05	212	0.0058278
						213	3.09576e-05	213	0.00568452
								214	0.00554471
								215	0.00540828
								216	0.00527516
								217	0.00514527
								218	0.00501853
								219	0.00489487
								220	0.00477422
								221	0.00465651
								222	0.00454166
								223	0.00442962
								224	0.00432031
								225	0.00421367
								226	0.00410964
								227	0.00400815
								228	0.00390914
								229	0.00381256
								230	0.00371835
								231	0.00362644
								232	0.00353679
								233	0.00344934
								234	0.00336404
								235	0.00328083
								236	0.00319967
								237	0.00312051
								238	0.00304329
								239	0.00296797
								240	0.00289451
								241	0.00282286
								242	0.00275297
								243	0.00268481
								244	0.00261832
								245	0.00255348
								246	0.00249024
								247	0.00242855
								248	0.00236839
								249	0.00230972
								250	0.0022525
								251	0.00219669
								252	0.00214226
								253	0.00208917
								254	0.0020374
								255	0.0019869
								256	0.00193766
								257	0.00188963
								258	0.0018428
								259	0.00179712
								260	0.00175257
								261	0.00170913
								262	0.00166676
								263	0.00162544
								264	0.00158514
								265	0.00154584
								266	0.00150752
								267	0.00147014
								268	0.00143369
								269	0.00139815
								270	0.00136348
								271	0.00132968
								272	0.00129671
								273	0.00126456
								274	0.0012332
								275	0.00120263
								276	0.00117281
								277	0.00114373
								278	0.00111537
								279	0.00108771
								280	0.00106074
								281	0.00103444
								282	0.0010088
								283	0.000983783
								284	0.000959391
								285	0.000935603
								286	0.000912406
								287	0.000889784
								288	0.000867724
								289	0.00084621
								290	0.00082523
								291	0.000804771
								292	0.000784819
								293	0.000765361
								294	0.000746387
								295	0.000727883
								296	0.000709838
								297	0.000692241
								298	0.00067508
								299	0.000658345
								300	0.000642025
								301	0.00062611
								302	0.000610589
								303	0.000595454
								304	0.000580694
								305	0.0005663
								306	0.000552263
								307	0.000538575
								308	0.000525226
								309	0.000512208
								310	0.000499512
								311	0.000487132
								312	0.000475059
								313	0.000463285
								314	0.000451803
								315	0.000440606
								316	0.000429687
								317	0.000419038
								318	0.000408654
								319	0.000398527
								320	0.000388651
								321	0.00037902
								322	0.000369628
								323	0.000360469
								324	0.000351537
								325	0.000342826
								326	0.000334332
								327	0.000326048
								328	0.000317969
								329	0.000310091
								330	0.000302408
								331	0.000294916
								332	0.000287609
								333	0.000280484
								334	0.000273535
								335	0.000266758
								336	0.000260149
								337	0.000253705
								338	0.00024742
								339	0.00024129
								340	0.000235313
								341	0.000229484
								342	0.000223799
								343	0.000218255
								344	0.000212849
								345	0.000207577
								346	0.000202435
								347	0.000197421
								348	0.000192531
								349	0.000187762
								350	0.000183112
								351	0.000178576
								352	0.000174153
								353	0.00016984
								354	0.000165633
								355	0.000161531
								356	0.000157531
								357	0.000153629
								358	0.000149825
								359	0.000146114
								360	0.000142495
								361	0.000138967
								362	0.000135525
								363	0.000132169
								364	0.000128896
								365	0.000125704
								366	0.000122591
								367	0.000119555
								368	0.000116595
								369	0.000113708
								370	0.000110892
								371	0.000108146
								372	0.000105468
								373	0.000102857
								374	0.00010031
								375	9.78261e-05
								376	9.54038e-05
								377	9.30416e-05
								378	9.07378e-05
								379	8.84912e-05
								380	8.63002e-05
								381	8.41634e-05
								382	8.20796e-05
								383	8.00474e-05
								384	7.80655e-05
								385	7.61327e-05
								386	7.42478e-05
								387	7.24095e-05
								388	7.06168e-05
								389	6.88685e-05
								390	6.71635e-05
								391	6.55007e-05
								392	6.38791e-05
								393	6.22976e-05
								394	6.07553e-05
								395	5.92512e-05
								396	5.77844e-05
								397	5.63538e-05
								398	5.49587e-05
								399	5.35982e-05
								400	5.22713e-05
								401	5.09773e-05
								402	4.97153e-05
								403	4.84846e-05
								404	4.72844e-05
								405	4.61139e-05
								406	4.49723e-05
								407	4.3859e-05
								408	4.27733e-05
								409	4.17145e-05
								410	4.06819e-05
								411	3.96749e-05
								412	3.86927e-05
								413	3.7735e-05
								414	3.68009e-05
								415	3.58899e-05
								416	3.50015e-05
								417	3.41351e-05
								418	3.32902e-05
								419	3.24661e-05
								420	3.16625e-05
								421	3.08788e-05
								422	3.01144e-05
								423	2.9369e-05
								424	2.86421e-05
								425	2.79331e-05
								426	2.72417e-05
								427	2.65674e-05
								428	2.59098e-05
								429	2.52685e-05
								430	2.4643e-05
								431	2.40331e-05
								432	2.34382e-05
								433	2.28581e-05
								434	2.22923e-05
								435	2.17406e-05
								436	2.12025e-05
								437	2.06777e-05
								438	2.01659e-05
								439	1.96667e-05
								440	1.918e-05
								441	1.87053e-05
								442	1.82423e-05
								443	1.77908e-05
								444	1.73504e-05
								445	1.6921e-05
								446	1.65022e-05
								447	1.60938e-05
								448	1.56954e-05
								449	1.5307e-05
								450	1.49281e-05
								451	1.45586e-05
								452	1.41983e-05
								453	1.38469e-05

## Sheet: figure_11
x	h
0	10
0.078125	9.98639
0.15625	9.96634
0.234375	9.94478
0.3125	9.92146
0.390625	9.8967
0.46875	9.87065
0.546875	9.8434
0.625	9.81504
0.703125	9.78561
0.78125	9.75516
0.859375	9.72373
0.9375	9.69134
1.01562	9.65801
1.09375	9.62375
1.17188	9.58859
1.25	9.55253
1.32812	9.51559
1.40625	9.47775
1.48438	9.43904
1.5625	9.39945
1.64062	9.35897
1.71875	9.31761
1.79688	9.27537
1.875	9.23224
1.95312	9.18821
2.03125	9.14328
2.10938	9.09743
2.1875	9.05066
2.26562	9.00296
2.34375	8.95431
2.42188	8.90469
2.5	8.85409
2.57812	8.8025
2.65625	8.74989
2.73438	8.69624
2.8125	8.64153
2.89062	8.58572
2.96875	8.5288
3.04688	8.47073
3.125	8.41147
3.20312	8.35099
3.28125	8.28924
3.35938	8.22618
3.4375	8.16176
3.51562	8.09592
3.59375	8.02859
3.67188	7.95971
3.75	7.8892
3.82812	7.81695
3.90625	7.74288
3.98438	7.66685
4.0625	7.58873
4.14062	7.50836
4.21875	7.42553
4.29688	7.34002
4.375	7.25153
4.45312	7.15969
4.53125	7.06402
4.60938	6.96388
4.6875	6.85834
4.76562	6.74597
4.84375	6.62434
4.92188	6.48788
5	6.26777

## Sheet: figure_12a
x	h
0	5
0.12	4.95177
0.24	4.90306
0.36	4.85386
0.48	4.80416
0.6	4.75395
0.72	4.70319
0.84	4.65188
0.96	4.6
1.08	4.54753
1.2	4.49444
1.32	4.44072
1.44	4.38634
1.56	4.33128
1.68	4.27551
1.8	4.219
1.92	4.16173
2.04	4.10366
2.16	4.04475
2.28	3.98497
2.4	3.92428
2.52	3.86264
2.64	3.8
2.76	3.73631
2.88	3.67151
3	3.60555
3.12	3.53836
3.24	3.46987
3.36	3.4
3.48	3.32866
3.6	3.25576
3.72	3.18119
3.84	3.10483
3.96	3.02655
4.08	2.94618
4.2	2.86356
4.32	2.77849
4.44	2.69072
4.56	2.6
4.68	2.50599
4.8	2.40832
4.92	2.30651
5.04	2.2
5.16	2.08806
5.28	1.96977
5.4	1.84391
5.52	1.7088
5.64	1.56205
5.76	1.4
5.88	1.21655
6	1

## Sheet: figure_12b
x	h
0	5
0.08	4.9679
0.16	4.93559
0.24	4.90306
0.32	4.87032
0.4	4.83735
0.48	4.80416
0.56	4.77074
0.64	4.73709
0.72	4.70319
0.8	4.66905
0.88	4.63465
0.96	4.6
1.04	4.56508
1.12	4.5299
1.2	4.49444
1.28	4.4587
1.36	4.42267
1.44	4.38634
1.52	4.34971
1.6	4.31277
1.68	4.27551
1.76	4.23792
1.84	4.2
1.92	4.16173
2	4.12311
2.08	4.08412
2.16	4.04475
2.24	4.005
2.32	3.96485
2.4	3.92428
2.48	3.8833
2.56	3.84187
2.64	3.8
2.72	3.75766
2.8	3.71484
2.88	3.67151
2.96	3.62767
3.04	3.58329
3.12	3.53836
3.2	3.49285
3.28	3.44674
3.36	3.4
3.44	3.35261
3.52	3.30454
3.6	3.25576
3.68	3.20624
3.76	3.15595
3.84	3.10483
3.92	3.05287
4	3

## Sheet: figure_13a
x	h
0	5
0.0401032	4.99484
0.0805157	4.98711
0.121282	4.97863
0.162434	4.96958
0.203998	4.96002
0.245999	4.95001
0.288461	4.93956
0.331409	4.92869
0.374865	4.91742
0.418854	4.90573
0.463399	4.89364
0.508526	4.88114
0.55426	4.86823
0.600628	4.8549
0.647657	4.84114
0.695377	4.82695
0.743818	4.8123
0.793012	4.79719
0.842993	4.7816
0.893797	4.76551
0.945461	4.7489
0.998027	4.73176
1.05154	4.71405
1.10604	4.69575
1.16158	4.67684
1.21822	4.65727
1.27602	4.63701
1.33503	4.61602
1.39533	4.59425
1.45701	4.57166
1.52013	4.54817
1.58481	4.52374
1.65114	4.49827
1.71926	4.47168
1.78929	4.44387
1.86141	4.41471
1.9358	4.38406
2.01268	4.35174
2.09233	4.31753
2.17508	4.28115
2.26136	4.24225
2.35171	4.20035
2.44688	4.15479
2.54797	4.10457
2.65667	4.04814
2.77596	3.98265
2.91228	3.90183
3.08644	3.78496
3.42823	3.5018
3.94769	3.05231

[truncated: 2 more sheets: figure_13b, figure_14]
